# Supplementary material for: The lncRNA Firre anchors the inactive X chromosome to the nucleolus by binding CTCF and maintains H3K27me3 methylation
Source: Genome Biol. 2015 Mar 12;16(1):52. doi: 10.1186/s13059-015-0618-0 (PMC4391730; doi:10.1186/s13059-015-0618-0)
Supplement: Additional file 4: Table S1. — Genes with significant expression changes between control and Firre knockdown Patski cells. [file 13059_2015_618_MOESM4_ESM.xls]

## Sheet: Table S1
Table S1. H3K27me3 enrichment at escape genes in control and Firre knockdown Patski cells.
Gene symbol	H3K27me3 enrichment		Change
	Control	KD
Mid1	-0.419961	-0.478452	-0.0584911
Pbdc1	-0.595372	-0.776493	-0.181122
Shroom4	-0.669669	-0.517788	0.151881
Kdm6a	-0.0531048	-0.1569	-0.103796
Kdm5c	-0.474323	-0.320691	0.153632
Eif2s3x	-0.72748	-0.897239	-0.169758
Ddx3x	-0.366177	-0.378695	-0.012518
Car5b	0.538356	0.42323	-0.115126
Bgn	0.159027	0.138746	-0.0202812
Average H3K27me3 enrichment (log2 ChIP/input) in a 1kb region downstream of promoters (between +1kb and +2kb of the TSS) of ten genes that escape XCI in Patski cells (Yang et al., 2010) were calculated in control and knockdown (Firre si&shRNA) Patski cells. ChIP-chip analysis was performed using Agilent promoter arrays. See also Fig. 6D.
