# Supplementary material for: The lncRNA Firre anchors the inactive X chromosome to the nucleolus by binding CTCF and maintains H3K27me3 methylation
Source: Genome Biol. 2015 Mar 12;16(1):52. doi: 10.1186/s13059-015-0618-0 (PMC4391730; doi:10.1186/s13059-015-0618-0)
Supplement: Additional file 7: Table S2. — H3K27me3 enrichment at 10 escape genes in control and Firre knockdown Patski cells. [file 13059_2015_618_MOESM7_ESM.xls]

## Sheet: Table S2
Table S2. Genes with significant expression changes between control and Firre knockdown in Patski cells.
Gene symbol	Coordinates	Expression (RPKM)		Log2 (fold _change)	p_value	q_value	SNP-read counts
							Control		KD
		Control	KD				BL6	spretus	BL6	spretus
Aox1	chr1:58086812-58163254	2.48231	0.521758	-2.25023	2.7821e-07	8.45445e-06	5	45	2.83019	6.60377
Atf3	chr1:192994175-193007212	57.3559	14.4825	-1.98563	0	0	243	293	42.4528	100.943
Atp2b4	chr1:135599250-135650324	2.14356	0.679726	-1.65699	1.52251e-07	5.0609e-06	99	0	28.3019	0
Ptgs2	chr1:151947253-151955142	1.96782	0.747173	-1.39708	0.000748311	0.00698945	4	10	2.83019	0.943396
Bend6	chr1:33908896-33964466	2.79339	1.06563	-1.39031	0.00295196	0.0206546	32	21	16.0377	5.66038
Chml	chr1:177592558-177622721	2.48065	0.946412	-1.39018	1.51591e-05	0.000267229	59	47	24.5283	22.6415
Cdk18	chr1:134010123-134036262	40.5357	15.9844	-1.34253	0	0	182	233	74.5283	95.283
Steap3	chr1:122122992-122167659	33.7331	14.3325	-1.23488	1.28786e-14	1.99971e-12	146	269	46.2264	133.019
Adamts4	chr1:173180552-173190053	11.3846	5.43927	-1.0656	1.12386e-07	3.87966e-06	40	67	17.9245	40.566
Ngef	chr1:89373403-89470445	3.42334	1.64319	-1.05891	0.00429459	0.0275957	21	22	7.54717	8.49057
Arl4c	chr1:90594800-90598766	80.4551	39.5099	-1.02597	1.55431e-15	2.98612e-13	509	145	225.472	94.3396
Obfc2a	chr1:51526331-51535243	14.9024	7.32257	-1.02512	2.6209e-07	8.0983e-06	102	49	55.6604	19.8113
Satb2	chr1:56850824-57028178	2.46201	1.23859	-0.991139	0.00164312	0.0129971	11	10	9.43396	6.60377
Cyb5r1	chr1:136302566-136308315	59.6422	30.1767	-0.982897	2.52061e-10	1.68065e-08	272	157	164.151	88.6792
Hsd17b7	chr1:171879667-171899336	10.4387	5.30215	-0.977288	2.04029e-07	6.51456e-06	150	169	87.7358	59.434
Trak2	chr1:58957293-59030326	57.0172	29.4825	-0.95154	8.81517e-14	1.18952e-11	580	1393	339.623	748.113
Fhl2	chr1:43179918-43220806	98.5222	51.4562	-0.937103	2.07794e-11	1.84011e-09	276	547	155.66	279.245
Esrrg	chr1:189432884-190038763	8.99359	4.79629	-0.906979	1.67288e-05	0.000290384	87	30	42.4528	10.3774
Zfp238	chr1:179374791-179380897	30.2613	16.4291	-0.881221	6.34654e-07	1.71281e-05	110	80	50	50
Rgs4	chr1:171671607-171677773	14.2292	7.73054	-0.880217	6.95257e-06	0.000137775	29	152	28.3019	81.1321
4930523C07Rik	chr1:161974510-162008717	14.0376	8.09049	-0.795002	7.78884e-05	0.00107666	210	134	124.658	63.8088
Rhbdd1	chr1:82313153-82441941	27.3271	15.8614	-0.784811	1.91222e-07	6.1229e-06	285	205	183.019	136.792
Eprs	chr1:187186973-187252234	128.462	75.9372	-0.758466	7.74199e-09	3.61134e-07	910	1617	581.132	1036.79
Slc30a1	chr1:193717950-193737126	13.2137	7.86615	-0.748307	3.56721e-06	7.77584e-05	147.951	144.992	58.4906	126.362
Fzd5	chr1:64777131-64784324	6.31318	3.78679	-0.737394	0.000825805	0.00759781	124	68	69.8113	57.5472
Acsl3	chr1:78654399-78704318	31.3371	18.9443	-0.726104	3.98547e-06	8.52364e-05	218	80	138.679	58.4906
Rb1cc1	chr1:6204742-6266185	42.6871	26.0707	-0.711372	2.05242e-08	8.57879e-07	685	107	453.774	92.4528
Atf6	chr1:172634587-172797902	25.7168	15.8592	-0.697393	9.57938e-08	3.37212e-06	523	427	283.019	317.925
Hspd1	chr1:55134677-55144776	68.553	42.4239	-0.69234	2.88237e-07	8.68928e-06	217	100	133.019	50.9434
Ube2w	chr1:16559486-16609367	34.0423	21.1344	-0.687731	1.00309e-05	0.000187006	76	62	42.4528	50.9434
Lactb2	chr1:13615979-13650590	31.197	19.639	-0.667684	9.26064e-05	0.00122771	109	186	83.9623	106.604
1700066M21Rik	chr1:57434463-57442266	7.71638	4.88376	-0.659932	0.00537351	0.0331747	34	19	21.6981	17.9245
Wdr75	chr1:45852345-45880458	28.9902	18.3914	-0.65653	2.98449e-05	0.000477814	134	160	77.3585	110.377
Sertad4	chr1:194670681-194681946	14.9583	9.53657	-0.649403	0.00422644	0.0272817	65	56	50.9434	36.7925
Dbi	chr1:122009856-122017673	298.672	190.76	-0.646802	5.22204e-06	0.000108014	230	901	135.849	589.623
1190005F20Rik	chr1:153275777-153305313	23.9644	15.3121	-0.646219	8.53685e-05	0.00115334	121	172	72.6415	138.679
Tuba4a	chr1:75207403-75215828	47.3378	30.2609	-0.645538	0.00060061	0.00587395	83.4685	90.2521	52.5725	73.8584
Cxcr7	chr1:92100577-92112863	15.7983	10.2977	-0.617443	0.00122025	0.0103452	152	54	126.415	17.9245
Cyp20a1	chr1:60400215-60444231	20.0158	13.123	-0.609042	0.00530222	0.0328598	85	52	67.9245	26.4151
Nuak2	chr1:134212701-134230065	52.8186	34.6369	-0.608736	4.83528e-06	0.00010075	333	452	250.943	334.906
Irs1	chr1:82229679-82288014	19.3349	12.7143	-0.604754	4.07254e-06	8.67712e-05	260	210	185.849	176.415
Tor3a	chr1:158583747-158604470	12.6546	8.45524	-0.58175	0.00182929	0.0141729	83	123	72.6415	78.3019
Erbb4	chr1:68086539-69154633	7.74818	5.19719	-0.576125	0.00426583	0.027489	25	52	19.8113	40.566
Hibch	chr1:52901889-52977704	20.9457	14.0813	-0.572878	0.00445897	0.0284586	77	75	46.2264	58.4906
Igsf8	chr1:174242537-174249966	28.745	19.3919	-0.567858	0.000526824	0.00529393	118	193	95.283	114.151
Dars2	chr1:162970743-163000763	9.72686	6.7073	-0.536242	0.006524	0.0382593	47	66	49.0566	53.7736
Nek7	chr1:140381290-140516273	38.8496	26.8175	-0.534721	9.58406e-05	0.00126173	318	250	284.906	188.679
Klhdc8a	chr1:134195202-134203934	42.0646	29.0443	-0.534353	4.33321e-05	0.000656644	296	352	229.245	235.849
Tram1	chr1:13554782-13579945	52.833	36.6398	-0.528029	8.05951e-05	0.00110297	289	272	178.302	177.358
Stk17b	chr1:53812355-53842059	11.9734	8.33154	-0.523183	0.00557785	0.0341572	53	33	52.8302	35.8491
Pea15a	chr1:174126859-174136912	162.871	114.098	-0.51346	5.22523e-05	0.000775236	538	802	437.736	550.943
Slc39a10	chr1:46864388-46910354	15.8308	11.0954	-0.512776	0.00072798	0.00685923	117	80	107.547	56.6038
Fam126b	chr1:58579649-58643177	5.52598	3.87369	-0.512523	0.00312397	0.0215391	127	89	105.66	50
Abcb6	chr1:75168214-75176857	13.315	9.34275	-0.511138	0.00689638	0.040108	69	59	50	39.6226
Sned1	chr1:95132473-95193025	34.003	23.8649	-0.510771	0.000129865	0.00163196	184	193	134.906	142.453
Ugt1a7c	chr1:89951985-90116577	17.1115	12.1143	-0.498259	0.00777913	0.0441323	55.7253	139.365	26.0455	131.645
Lypla1	chr1:4797973-4836816	29.3807	21.0005	-0.484449	0.0020105	0.0153436	71	67	75.4717	62.2642
Ier5	chr1:156943496-156946766	17.1356	12.3	-0.478343	0.00415284	0.0269602	57	50	33.9623	30.1887
Pbx1	chr1:170049494-170362389	32.8478	23.6286	-0.475262	0.00103839	0.00905399	350	434	267.925	322.642
Map4k4	chr1:39957757-40083155	58.5574	42.1334	-0.474889	0.00124842	0.0104977	674	386	544.34	283.962
Atic	chr1:71603729-71625977	47.8491	34.8947	-0.455485	0.000961323	0.00848981	176	197	140.566	151.887
Lpgat1	chr1:193541902-193608134	35.0828	25.7869	-0.444126	0.0020572	0.0156185	584	447	501.887	258.491
Pign	chr1:107414998-107560253	25.1294	18.5044	-0.441512	0.000718237	0.00679001	460	315	307.547	234.906
Xrcc5	chr1:72353994-72441527	26.1464	19.328	-0.435916	0.00601647	0.0359687	197	147	160.377	99.0566
Lmbrd1	chr1:24685382-24823146	15.297	11.3101	-0.435634	0.00338098	0.0229481	179	100	166.038	59.434
Rgl1	chr1:154364659-154472241	17.4829	12.9635	-0.431491	0.00587581	0.0354268	109	169	90.566	100.943
Farsb	chr1:78421410-78485421	34.2048	25.415	-0.428519	0.00590636	0.0355542	98	105	82.0755	96.2264
Gulp1	chr1:44608515-44853681	53.511	40.0799	-0.416958	0.00162796	0.0128951	246	140	225.472	103.774
Igfbp2	chr1:72871053-72899045	598.101	453.176	-0.400318	0.00281491	0.0199569	1193	1800	963.208	1520.75
Adss	chr1:179693308-179726640	71.0195	53.8787	-0.398499	0.00218215	0.0163158	237	130	192.453	103.774
Trove2	chr1:145597920-145624181	13.1854	10.1187	-0.381914	0.00557179	0.034154	313	276	266.981	206.604
Capn2	chr1:184397389-184447614	135.351	104.182	-0.377602	0.00288078	0.0203323	953	630	764.151	508.491
Arpc2	chr1:74283123-74314787	163.793	129.217	-0.342076	0.0068742	0.0400184	217	258	186.792	196.226
Eef1b2	chr1:63223404-63227060	102.531	130.144	0.344058	0.00628185	0.0371632	182	264	268.868	437.736
Tsn	chr1:120195094-120207709	34.1811	43.7511	0.35612	0.00816536	0.0458417	199	241	253.774	284.906
Ipo9	chr1:137278891-137327068	35.4567	45.561	0.361739	0.00378706	0.0249862	426	407	574.528	552.83
Fam134a	chr1:75139359-75144483	38.5846	50.8805	0.399086	0.00330001	0.0225199	173	192	274.528	207.547
Ptpn14	chr1:191552146-191700572	19.9227	26.3227	0.401893	0.00129559	0.0108224	701	540	959.434	844.34
Smap1	chr1:23768764-23929128	41.978	55.8535	0.412015	0.00280081	0.0198917	95.6228	90.6766	138.137	147.783
Tor1aip1	chr1:157851728-157915989	19.6337	26.3027	0.421874	0.0025923	0.0187038	187.714	130.549	242.792	125.558
Nek2	chr1:193645351-193656928	16.5976	22.2698	0.424111	0.00634179	0.0374007	118	108	171.698	191.509
Tgfb2	chr1:188447064-188529871	20.9722	28.1843	0.426409	0.00154073	0.0123596	212	161	327.358	238.679
Mapkapk2	chr1:132950280-132994120	51.3208	69.0498	0.428094	0.000982992	0.00863738	271	271	451.887	418.868
Lbr	chr1:183745445-183772532	23.5553	31.883	0.436739	0.0017125	0.0134147	242	142	331.132	213.208
Epha4	chr1:77363759-77511663	12.8076	17.4628	0.447285	0.0013385	0.0110987	95	65	146.226	111.321
Nucks1	chr1:133807034-133832898	20.5307	28.157	0.455711	0.00386913	0.0254388	204	142	289.623	204.717
BC031781	chr1:182781281-182798245	11.9655	16.5807	0.470622	0.00567782	0.0345914	161	158	217.925	266.038
Slc40a1	chr1:45964914-45982439	61.0779	84.8136	0.473645	0.000151537	0.00186501	244	311	316.038	562.264
Pam	chr1:99717670-99992209	13.4128	18.8677	0.492309	0.00122675	0.0103695	78	62	94.3396	102.83
Cspp1	chr1:10028298-10126849	12.4472	17.5435	0.495112	0.00118827	0.0101195	142	87	196.226	117.925
Kif14	chr1:138364534-138428088	2.98096	4.28766	0.524414	0.00598131	0.035891	101	61	131.132	67.9245
Slc19a2	chr1:166179185-166195499	8.63613	12.6411	0.549665	0.00248638	0.0181358	59	117	109.434	151.887
Cnnm3	chr1:36568720-36585082	3.79907	5.60357	0.560702	0.0086439	0.0477712	49	35	61.3208	53.7736
Ankrd44	chr1:54702183-54983231	5.7251	8.51044	0.571932	0.000851824	0.00777409	98	40	125.472	75.4717
Cenpf	chr1:191464492-191511965	16.26	24.707	0.603592	1.5224e-06	3.65602e-05	432	526	629.245	873.585
Cops7b	chr1:88483674-88503075	11.4104	17.5236	0.618956	0.00158812	0.0126648	25	19	41.5094	21.6981
Col5a2	chr1:45431175-45560127	9.57254	14.7241	0.621205	1.88369e-05	0.000320595	170	19	245.283	20.7547
Terf1	chr1:15795738-15833510	14.8701	23.0628	0.633157	0.00176242	0.0137394	19	70	45.283	141.509
Nuf2	chr1:171428064-171461595	20.5805	32.0061	0.637066	4.75597e-05	0.000710989	59	94	100	187.736
Sgol2	chr1:58042183-58083121	6.89076	10.805	0.648966	0.00604353	0.0360734	118	78	176.415	120.755
Btg2	chr1:135971441-135975732	25.5744	40.6404	0.668217	1.58989e-06	3.78602e-05	154	137	252.83	200.943
Exo1	chr1:177810908-177841527	2.53936	4.07289	0.681587	0.00499295	0.0313372	57	31	82.0755	65.0943
Mcm6	chr1:130228167-130256233	32.0658	52.303	0.705859	1.85051e-07	5.99299e-06	150	102	259.434	199.057
Zranb3	chr1:129850762-129998985	5.84676	9.77971	0.742154	0.000130205	0.00163441	59	81	86.7925	153.774
Aspm	chr1:141351349-141390665	8.53311	14.4426	0.759185	2.2973e-08	9.36688e-07	247	259	400	443.396
Gpatch2	chr1:189039389-189175308	8.93538	16.0121	0.841562	1.74111e-07	5.70389e-06	113	110	200	231.132
Rnf2	chr1:153316535-153347953	12.0161	21.7096	0.853362	3.70787e-07	1.08601e-05	77	65	115.094	112.264
Pask	chr1:95206013-95239365	3.28293	5.98616	0.866645	9.17553e-05	0.00121822	26	29	47.1698	47.1698
Mcm3	chr1:20793094-20810294	25.3422	47.1634	0.896126	1.6742e-10	1.1787e-08	147	141	251.887	325.472
Ctdsp1	chr1:74438182-74443859	25.4527	48.1223	0.918886	6.64071e-11	5.1912e-09	117	115	211.321	196.226
Glul	chr1:155747074-155756844	3.67313	6.97735	0.925668	0.000750231	0.00699506	14	35	38.6792	42.4528
Prim2	chr1:33510655-33726603	7.97024	15.5561	0.964787	3.6806e-05	0.000569162	35	39	98.1132	69.8113
Spats2l	chr1:57831704-58005241	7.19362	14.1664	0.977688	2.38545e-05	0.000390738	20	68	44.3396	125.472
Il1r1	chr1:40281924-40373022	10.188	20.5738	1.01394	6.40436e-07	1.72431e-05	213	88	435.849	159.434
Ints7	chr1:193399612-193445570	9.11517	20.2254	1.14983	6.07174e-11	4.8467e-09	46	53	119.811	127.358
Pard3b	chr1:61685397-62688858	1.963	4.35607	1.14997	1.06844e-07	3.71494e-06	20	60	70.7547	156.604
Mybl1	chr1:9658915-9690290	1.79032	4.02178	1.16762	0.000308235	0.00336918	6	10	20.7547	13.2075
C4bp	chr1:132532497-132558195	0.304323	2.20371	2.85626	0.000398985	0.0041682	3	1	6.60377	13.2075
Scg2	chr1:79431243-79436665	0.142781	1.20023	3.07145	0.00184595	0.0142922	1	0	5.66038	1.88679
Reep6	chr10:79792889-79799186	7.72326	1.02437	-2.91447	5.34631e-10	3.30651e-08	33	53	3.77358	2.83019
Cpm	chr10:117066555-117124408	4.436	0.898445	-2.30376	1.11977e-12	1.19742e-10	127	17	17.9245	6.60377
Ddit3	chr10:126727848-126748842	111.013	36.982	-1.58583	1.17924e-08	5.22135e-07	111	75	36.7935	23.5849
Mettl7b	chr10:128370868-128398044	4.8172	1.78031	-1.43607	0.00798012	0.0450696	6	13	4.71698	3.77358
Lss	chr10:75994371-76024971	24.1467	9.40503	-1.36032	6.21725e-15	1.05183e-12	235.918	195.775	103.51	80.7132
Lrrc20	chr10:60938580-61044976	6.56915	2.81153	-1.22435	3.69596e-05	0.000570759	87	24	50	13.2075
Slc35f1	chr10:52410306-52831428	4.75979	2.1559	-1.14261	5.99186e-06	0.000121499	128	1	53.7736	0.943396
Pfkl	chr10:77449693-77472541	31.6698	14.4861	-1.12844	2.75335e-14	4.05315e-12	186	218	107.547	83.9623
Unc5b	chr10:60225342-60294329	15.7988	7.86434	-1.00642	7.54523e-11	5.77873e-09	309	92	185.849	18.8679
Ddo	chr10:40349816-40369737	4.16369	2.07765	-1.00291	0.00217248	0.0162649	17	53	7.54717	38.6792
Txnrd1	chr10:82296695-82360469	85.0627	42.8498	-0.989239	1.021e-09	5.90462e-08	417	850	243.396	434.906
Nt5dc1	chr10:34023417-34138334	7.85424	3.98184	-0.980036	0.000176832	0.00213232	78	56	34.9057	30.1887
Aldh1l2	chr10:82950191-82996885	23.1161	12.0025	-0.945557	1.57123e-11	1.40236e-09	782	3	463.208	2.83019
Cdk19	chr10:40069113-40203624	9.51152	4.95171	-0.941749	1.77202e-05	0.000305257	181	85	94.3396	44.3396
Nap1l1	chr10:110910247-110935206	25.633	13.3448	-0.941728	4.09708e-09	2.08253e-07	172	134	116.981	71.6981
Gas2l3	chr10:88871567-88906712	5.48917	2.85779	-0.941689	7.44617e-06	0.000146278	109	86	47.1698	73.5849
Abca7	chr10:79460359-79478317	8.95053	4.68415	-0.934186	6.27077e-08	2.3003e-06	205	86	135.849	59.434
Sowahc	chr10:58684669-58689181	5.33783	2.82363	-0.918701	0.000140844	0.00174669	59	32	28.3019	18.8679
Chst11	chr10:82448241-82658636	5.6853	3.01834	-0.913479	2.3318e-05	0.000383613	76	62	36.7925	31.1321
Xpot	chr10:121024435-121063372	16.3165	8.71759	-0.90433	1.58989e-09	8.83404e-08	285	155	181.132	87.7358
BC048403	chr10:121176992-121189915	4.82178	2.59295	-0.894972	0.00242863	0.0177948	40	24	30.1887	16.9811
Hmga2	chr10:119798330-119913991	7.92759	4.45962	-0.829961	7.78208e-05	0.00107666	27	15	11.3208	18.8679
Ddt	chr10:75233977-75236119	57.0956	32.577	-0.809525	0.000602941	0.00589167	60	144	40.566	77.3585
Ppa1	chr10:61111368-61136913	65.7599	37.8393	-0.797323	5.1868e-07	1.43396e-05	74	97	47.1698	52.8302
Lims1	chr10:57786213-57887439	39.9494	23.1788	-0.785367	4.22273e-09	2.13682e-07	494	276	282.075	168.868
Fgd6	chr10:93498745-93608084	1.66003	0.965919	-0.781239	0.00908029	0.0496503	33	46	22.6415	39.6226
Fuca2	chr10:13220833-13237081	10.4584	6.15552	-0.764706	6.22925e-05	0.000896047	274	1	177.358	0.943396
Cry1	chr10:84594444-84647799	6.6016	3.90692	-0.756783	0.00321882	0.0220722	38	26	20.7547	18.8679
Chchd10	chr10:75398317-75400479	215.577	128.244	-0.749313	2.11422e-08	8.74623e-07	71	78	40.566	66.9811
Ltv1	chr10:12898443-12912943	35.3939	21.0945	-0.746632	1.10963e-05	0.000204515	157	124	119.811	68.8679
Shmt2	chr10:126951994-126959500	83.2022	51.1347	-0.70232	5.57867e-06	0.000114141	437	503	283.962	355.66
Nt5dc3	chr10:86241749-86301134	7.4839	4.60808	-0.699623	0.000132965	0.00166353	154	106	83.0189	60.3774
Akap12	chr10:5987069-6080212	171.853	106.103	-0.69571	1.29666e-06	3.19515e-05	4736	1476	2989.62	1097.17
Bves	chr10:45055567-45089514	16.2056	10.0305	-0.692097	0.00303893	0.0211068	15	77	14.1509	40.566
Sgk1	chr10:21601989-21719708	11.7197	7.29623	-0.683712	0.004297	0.0275957	56	31	27.3585	26.4151
Wasf1	chr10:40603339-40658375	9.39997	5.85547	-0.682869	0.00382075	0.0251646	32	34	26.4151	21.6981
Mthfd1l	chr10:6179459-6373466	11.0809	7.07292	-0.6477	0.000727618	0.00685923	81	94	60.3774	71.6981
Gadd45b	chr10:80392835-80394949	29.3315	18.788	-0.642642	0.00166022	0.0130867	8	18	16.9811	12.2642
Cd63	chr10:128345974-128349874	221.388	141.826	-0.642459	1.65729e-06	3.91927e-05	64	5	36.7925	1.88679
Nudt4	chr10:95009640-95026801	37.5183	24.1643	-0.634713	6.11128e-06	0.00012304	182	240	187.736	130.189
Adamts14	chr10:60659859-60736186	13.3581	8.77823	-0.605711	0.000136388	0.00170073	139	373	76.4151	277.358
Pip4k2c	chr10:126627433-126648678	47.3604	31.3122	-0.596957	0.000861747	0.00785387	292.808	167	244.242	83.9624
Fbxo30	chr10:11001127-11017767	10.9375	7.23822	-0.595583	0.000457088	0.00468759	122	98	86.7925	80.1887
Ppm1h	chr10:122115817-122382849	17.4414	11.7255	-0.572864	6.4937e-05	0.00092937	322	236	241.509	183.019
Pwp2	chr10:77633654-77647894	11.6985	7.90886	-0.564779	0.00170668	0.0133877	107	101	79.2453	69.8113
Cnksr3	chr10:3134303-3227479	35.9725	24.436	-0.55789	5.73169e-05	0.000838306	298	247	176.415	196.226
Phyhipl	chr10:69903415-70062039	9.36785	6.40242	-0.549102	0.0046528	0.0295294	38.4487	24.9343	25.6257	13.2729
Snrpd3	chr10:74980786-74998185	157.63	108.346	-0.5409	0.00069271	0.00661789	41	32	34.9057	31.1321
Pawr	chr10:107769244-107851447	60.1861	41.4029	-0.539699	0.000166038	0.00202259	300	165	211.321	133.962
Rassf3	chr10:120847406-120913306	13.0123	8.98936	-0.533589	0.00311743	0.0215201	119	67	90.566	51.8868
Gdf11	chr10:128321601-128328774	24.8793	17.3148	-0.522936	0.00429975	0.0275978	34	44	26.4151	32.0755
Cdk17	chr10:92623620-92704087	18.4937	12.9388	-0.515323	0.00122367	0.0103653	113	80	69.8113	82.0755
Hivep2	chr10:13686184-13871184	6.64627	4.65521	-0.513699	0.00120228	0.0102234	131	120	86.7925	111.321
Sbno2	chr10:79519758-79565447	55.2923	39.3783	-0.489679	0.000112698	0.00144998	447	345	358.491	300
Syde1	chr10:78047247-78054709	27.3453	19.4762	-0.489582	0.000895494	0.00806229	134	35	91.5094	19.8113
Ascc3	chr10:50312474-50571008	11.8867	8.46982	-0.488951	0.000842799	0.00771035	123	78	82.0755	56.6038
Ddit4	chr10:59412422-59414518	32.0139	22.8601	-0.485864	0.00478365	0.0302244	55	34	41.5094	17.9245
Ube2g2	chr10:77085065-77108735	37.0945	26.7117	-0.473733	0.00253377	0.0183986	234	149	155.66	107.547
Pdxk	chr10:77899491-77927693	16.6784	12.1029	-0.462627	0.00178774	0.0139081	319	169	231.132	123.585
Ddx21	chr10:62042994-62065046	41.5674	30.6899	-0.437692	0.000670364	0.00644493	482	379	357.547	347.17
Uhrf1bp1l	chr10:89207735-89282614	30.8928	23.0544	-0.422224	0.0010007	0.00877934	527	348	453.774	309.434
Nus1	chr10:52137352-52159998	47.6175	35.5575	-0.42134	0.000948111	0.00843551	448	388	367.925	309.434
Ado	chr10:67007258-67011703	14.3856	10.7545	-0.419688	0.00822726	0.0461435	145	107	84.9057	81.1321
Sec63	chr10:42481301-42552320	33.0493	24.9645	-0.40474	0.00160072	0.0127082	424	412	349.057	324.528
Sar1a	chr10:61143068-61156045	79.4042	60.442	-0.393665	0.00215519	0.0161728	474	446	371.698	333.019
Mars	chr10:126727848-126748842	60.9754	46.612	-0.387525	0.00535336	0.0330863	275	256	211.32	220.755
Atp2b1	chr10:98377785-98488777	20.8203	16.1859	-0.363258	0.00597755	0.035891	192	84	147.17	101.887
Gpr126	chr10:14122390-14264842	27.8438	21.8281	-0.351171	0.0065245	0.0382593	664	285	472.642	318.868
Serinc1	chr10:57235581-57252335	73.945	93.3009	0.335439	0.00734289	0.0421854	470	326	668.868	468.868
Reep3	chr10:66471936-66559736	23.8819	30.6156	0.358346	0.00580259	0.0351186	374	363	500.943	535.849
Ipmk	chr10:70810540-70848633	30.5419	40.1489	0.394569	0.0018207	0.014116	241	328	338.679	442.453
Cnpy2	chr10:127759514-127764243	72.0134	97.0745	0.430826	0.00371871	0.0246934	239	67	338.679	90.566
Baz2a	chr10:127529838-127566359	17.3257	23.6313	0.447786	0.000452556	0.00465915	169	98	234.906	183.019
Fzr1	chr10:80829623-80841115	24.3719	33.4918	0.45859	0.00300543	0.0209511	91	60	142.453	94.3396
Timeless	chr10:127669118-127689997	7.47834	10.5064	0.490474	0.00570537	0.0347233	100	56	145.283	119.811
Lrig3	chr10:125403274-125452415	14.1712	20.0601	0.501362	0.000873107	0.00791733	168	95	227.358	159.434
Vezt	chr10:93430844-93498493	6.04751	8.67147	0.519936	0.00611219	0.0363302	47	60	89.6226	90.566
Mknk2	chr10:80128073-80134721	52.1265	75.0521	0.525875	3.3576e-05	0.000527591	234	171	400	238.679
2510003E04Rik	chr10:62021217-62041205	23.7363	34.2271	0.528045	0.000455425	0.00468019	71	67	101.887	103.774
Dna2	chr10:62409776-62436936	5.75458	8.33511	0.534491	0.00751649	0.0429054	64	57	81.1321	120.755
Dnajb12	chr10:59342338-59360764	16.9247	24.5476	0.536449	0.00420498	0.0271896	39	17	59.434	29.2453
Yeats4	chr10:116652196-116661563	19.7896	29.543	0.578069	0.00294858	0.0206468	72	92	130.189	126.415
1110038D17Rik	chr10:74969558-74980067	10.5186	15.7307	0.580642	0.00142837	0.0116311	98	56	135.849	85.8491
2610008E11Rik	chr10:78527118-78560345	7.92433	11.89	0.585391	0.000827805	0.00761003	93	59	154.717	75.4717
Cdk1	chr10:68799382-68815660	28.1175	42.5302	0.597022	1.8647e-05	0.000318319	86	57	146.226	95.283
Pcnt	chr10:75813998-75905657	5.55641	8.45408	0.605495	8.02435e-05	0.00109983	131	112	215.094	199.057
Prim1	chr10:127452270-127467086	18.1049	27.6345	0.610089	0.00158883	0.0126648	22	14	41.5094	18.8679
Heca	chr10:17620271-17667873	5.44213	8.32126	0.612629	0.0039542	0.0259379	14	12	29.2453	25.4717
Fbxo5	chr10:4541075-4547383	10.1736	15.5699	0.61393	0.00653259	0.0382869	29	23	45.283	33.0189
Map3k5	chr10:19654331-19862556	9.51637	14.5715	0.614662	5.91445e-05	0.000859491	90	86	141.509	157.547
Rexo1	chr10:80003670-80024305	7.93826	12.2181	0.62213	0.000124748	0.00157945	81	77	134.906	114.151
Lmnb2	chr10:80364107-80380990	10.898	16.8665	0.630095	0.000208212	0.00244568	80	53	139.623	106.604
BC013529	chr10:7487744-7500715	30.6039	47.625	0.638004	6.93297e-05	0.000978645	86	98	147.17	167.925
Tspyl1	chr10:34001995-34004691	22.2896	35.52	0.672259	5.56744e-06	0.000114141	118	76	205.66	138.679
Eif4ebp2	chr10:60895244-60915417	18.9116	30.427	0.686085	0.000109433	0.00141439	40	31	67.9245	52.8302
Sirt1	chr10:62781752-62801783	6.5208	10.6785	0.711586	0.00305366	0.0211603	38	32	78.3019	42.4528
Zbtb39	chr10:127176593-127184395	3.53246	5.91842	0.744538	0.000259683	0.00292955	61	45	101.887	63.2075
Sf3b5	chr10:12728255-12728989	43.0249	73.5624	0.773794	6.78226e-05	0.000960344	78	42	144.34	87.7358
Hnrnph3	chr10:62442970-62486597	9.7025	16.8592	0.797105	0.00461834	0.02936	1.4865	0	0	0
Zfp280b	chr10:75495356-75505714	4.39896	7.64526	0.797402	7.84006e-05	0.00108242	57	56	124.528	83.0189
Ctdsp2	chr10:126415772-126437031	28.0704	49.3488	0.813964	1.08285e-09	6.23053e-08	477	287.876	843.642	513.876
Mdm1	chr10:117578842-117606055	4.90753	8.67969	0.822646	0.00303685	0.0211053	25	44	66.9811	102.83
Tspyl4	chr10:34017226-34021126	4.99052	10.1811	1.02863	6.49412e-07	1.74021e-05	47	43	116.038	72.6415
Cenpw	chr10:29915814-29920346	2.93712	6.00213	1.03107	0.00866582	0.047856	10	4	21.6981	18.8679
Mex3d	chr10:79843099-79850396	6.848	14.2423	1.05643	7.52471e-08	2.725e-06	62	40	115.094	85.8491
Tet1	chr10:62267317-62342762	0.560163	1.28985	1.20328	8.29759e-05	0.00112639	2	27	23.5849	78.3019
Plagl1	chr10:12810593-12851501	0.799853	2.10945	1.39906	0.00017553	0.00211888	1	7	6.60377	29.2453
Kcnmb4	chr10:115854923-115910579	2.54924	7.97445	1.64532	0.000734073	0.00688886	2	0	9.43396	1.88679
E2f7	chr10:110182520-110224440	1.82174	5.97443	1.71348	2.55429e-11	2.22714e-09	38	23	118.868	87.7358
Sh3rf3	chr10:58276106-58601664	1.14261	3.97158	1.79737	2.68863e-09	1.41747e-07	4	35	38.6792	65.0943
Dcn	chr10:96942133-96980796	0.797319	8.25233	3.37157	7.21064e-10	4.30172e-08	4	2	27.3585	26.4151
Ppia	chr11:6315872-6319813	41.8561	3.21058	-3.70453	1.33227e-15	2.64934e-13	0	1	0.943396	0.943396
Ccl7	chr11:81859213-81861025	4.70107	1.01568	-2.21054	0.00368163	0.0245334	17	5	5.66038	0
Gm11194	chr11:78207986-78235687	1.15621	0.256256	-2.17374	0.00112129	0.00967265	16	10	5.66038	0.943396
Fat2	chr11:55064111-55125759	2.27933	0.534719	-2.09176	1.77636e-15	3.30082e-13	18	108	1.88679	33.9623
Phospho1	chr11:95685813-95707045	1.84782	0.464018	-1.99357	0.00877251	0.0482935	8	13	0	2.83019
Wscd1	chr11:71564204-71603148	1.71669	0.439089	-1.96705	0.000941677	0.00839804	0	11	0	2.83019
Gal3st1	chr11:3883638-3899331	6.56854	1.6836	-1.96402	0.00103011	0.00899558	0	46	0	16.0377
Havcr1	chr11:46553724-46593080	220.136	62.6779	-1.81236	0	0	828	2055	279.245	615.094
Ccl2	chr11:81849078-81850954	179	51.0778	-1.80919	0	0	293	93	80.1887	39.6226
Ppp1r1b	chr11:98210051-98219597	14.7055	4.32317	-1.76619	1.30992e-09	7.35048e-08	70.93	61.6423	19.8113	22.4797
Slc16a6	chr11:109301391-109434643	1.63998	0.488681	-1.74672	0.00117414	0.0100369	6	16.6176	6.60377	0
Lif	chr11:4157570-4172517	13.5663	4.30133	-1.65718	2.22045e-16	4.84015e-14	112	112	42.4528	35.8491
Pik3r5	chr11:68245626-68311348	3.02371	0.962247	-1.65184	3.36858e-06	7.37121e-05	55	2	23.5849	0
Adcy1	chr11:6963491-7078508	11.0912	3.59673	-1.62466	0	0	27	724	18.8679	237.736
Fmnl1	chr11:103032451-103060214	12.8497	4.44128	-1.53268	1.22347e-13	1.5582e-11	67	42	16.0377	9.43396
Cd300a	chr11:114751354-114765965	1.50697	0.526103	-1.51824	0.000769459	0.0071412	29	30	7.54717	16.9811
Flt4	chr11:49423180-49466241	4.46324	1.58509	-1.49353	7.16656e-09	3.38471e-07	10	110	0	38.6792
Srcin1	chr11:97370653-97436440	1.42422	0.509368	-1.48339	0.000117701	0.00150751	20	24	7.54717	7.54717
Pitpnm3	chr11:71861029-71949391	2.78784	1.13839	-1.29215	6.41784e-06	0.000128527	32	42	12.2642	18.8679
Slc39a11	chr11:113106168-113427129	15.0374	6.15614	-1.28846	1.18396e-09	6.67671e-08	66	95	25.4717	44.3396
Slc22a4	chr11:53796627-53841592	15.1434	6.26227	-1.27393	2.08019e-08	8.63697e-07	14	129	8.49057	51.8868
Rgs9	chr11:109086668-109159495	2.15285	0.90336	-1.25287	0.00029582	0.00326815	38	48	16.0377	29.2453
Tha1	chr11:117729262-117734840	5.25423	2.29356	-1.19589	0.00174438	0.0136342	18	36	15.0943	13.2075
Cdr2l	chr11:115243229-115257446	17.9213	8.08112	-1.14904	3.85196e-11	3.25836e-09	50	237	50	96.2264
Slc46a1	chr11:78279202-78285447	4.92685	2.23405	-1.141	0.00240717	0.0176718	42	25	9.43396	14.1509
Rasl10b	chr11:83223573-83234540	9.80166	4.58343	-1.0966	4.60335e-07	1.28837e-05	66	37	34.9057	15.0943
Ttyh2	chr11:114536781-114582298	14.1845	6.79325	-1.06214	1.96586e-08	8.28367e-07	111	100	62.2642	55.6604
Cntnap1	chr11:101037430-101052034	3.89838	1.86923	-1.06043	4.99905e-05	0.000743624	63	1	34.9057	0
Nsf	chr11:103683096-103815370	14.4363	6.99978	-1.04432	9.17345e-09	4.15924e-07	64	75	28.3019	46.2264
1810012P15Rik	chr11:78640096-78657401	2.93649	1.47452	-0.993852	0.000863601	0.00785628	37	53	11.3208	21.6981
Pnpt1	chr11:29030750-29061828	58.4111	29.8231	-0.969815	2.36744e-12	2.39598e-10	129	234	87.7358	111.321
4-Sep	chr11:87394632-87404041	112.042	57.2974	-0.967498	1.10423e-12	1.19204e-10	284	257	150.943	165.094
Tsr1	chr11:74711581-74739300	35.5923	18.4882	-0.944959	4.84977e-09	2.41106e-07	154.81	138.131	91.2125	90.5775
C630004H02Rik	chr11:115209022-115229033	4.95321	2.59147	-0.934594	0.00123354	0.0104034	17	24	7.54717	9.43396
Zcchc10	chr11:53138190-53146803	9.89284	5.19611	-0.928952	0.00572972	0.0348093	11	22	6.60377	10.3774
Gpx3	chr11:54716354-54723889	185.614	97.7224	-0.925548	3.28404e-12	3.20902e-10	1325	10	726.415	4.71698
Aff4	chr11:53164268-53235332	42.3139	22.9401	-0.883258	4.63052e-12	4.41067e-10	678	583	362.264	292.453
Smtnl2	chr11:72203615-72225215	12.0528	6.76506	-0.8332	0.000114555	0.00147053	24	48	9.43396	32.0755
Pank3	chr11:35582996-35604787	33.7593	19.1272	-0.819657	1.84945e-10	1.28611e-08	636	365	366.038	202.83
Nudcd2	chr11:40547143-40553549	40.427	23.1176	-0.806325	2.12113e-06	4.85717e-05	187	155	125.472	90.566
Vmp1	chr11:86397366-86497324	92.8126	53.1624	-0.803916	4.0998e-10	2.59616e-08	378	174	250.943	114.151
Mrm1	chr11:84626562-84633017	8.23913	4.73757	-0.798345	0.00194314	0.0149325	94	70	54.717	48.1132
Slc35b1	chr11:95246235-95252966	66.5026	38.6312	-0.783644	1.60176e-06	3.80628e-05	110	154	67.9245	91.5094
Ern1	chr11:106258933-106349110	6.10504	3.61632	-0.755476	0.001282	0.0107322	35	25	22.6415	12.2642
Dusp18	chr11:3795242-3801299	10.3308	6.12505	-0.754154	3.0315e-05	0.000483972	226	91	139.623	60.3774
Usp36	chr11:118120966-118151558	16.7305	9.96354	-0.747747	5.12897e-07	1.42492e-05	107	208	71.6981	133.962
Dynll2	chr11:87793026-87811800	59.1822	35.2933	-0.745771	2.41974e-06	5.4637e-05	258	311	155.66	208.491
Xbp1	chr11:5420969-5425875	57.5256	34.6755	-0.730287	8.17775e-07	2.13091e-05	79	80	48.1132	49.0566
Smcr7	chr11:60541899-60546453	10.6959	6.47341	-0.724464	0.0013905	0.0114128	33	78	19.8113	37.7358
Ntn1	chr11:68022865-68200328	31.2145	19.2659	-0.696165	1.37816e-07	4.66311e-06	282	149	235.849	85.8491
Nfe2l1	chr11:96678727-96691282	184.253	114.238	-0.689648	0.000367867	0.00389698	530	826	397.17	542.453
Ugp2	chr11:21221144-21270882	65.1906	40.6552	-0.681225	1.7814e-07	5.81907e-06	132	58	117.925	50.9434
Cpeb4	chr11:31772210-31831577	28.1843	17.6047	-0.678932	3.87193e-05	0.000593626	55	50	33.0189	19.8113
Cox10	chr11:63776128-63892974	16.2319	10.1476	-0.677687	0.000181495	0.00217698	141	71	87.7358	58.4906
Gemin5	chr11:57933502-57982041	13.5306	8.48225	-0.673707	0.000915821	0.00820619	82	161	60.3774	111.321
2210403K04Rik	chr11:75275040-75280192	13.764	8.70922	-0.660287	0.00551473	0.0338682	42	61	33.0189	30.1887
G6pc3	chr11:102051012-102055396	30.768	19.5976	-0.650752	0.000418794	0.00435507	56	67	34.9057	57.5472
Acaca	chr11:84008939-84215153	3.12599	1.9942	-0.648501	0.00248336	0.0181255	38	30	16.9811	27.3585
Mybbp1a	chr11:72254879-72265052	65.7514	41.978	-0.647389	3.75709e-07	1.09759e-05	394	325	248.113	240.566
1300001I01Rik	chr11:74462996-74484349	51.68	33.3455	-0.632113	6.25395e-07	1.6959e-05	288	180	186.792	109.434
Lasp1	chr11:97660985-97700078	75.6698	48.9744	-0.627689	8.38958e-07	2.16481e-05	544	690	342.453	444.34
Slc35e4	chr11:3807024-3814667	12.9123	8.47774	-0.606999	0.00148015	0.0119713	128	63	71.6981	44.3396
Sec24a	chr11:51505764-51570336	9.6139	6.34631	-0.599203	0.000186814	0.00222664	139	149	81.1321	105.66
Lrrc59	chr11:94491137-94515068	113.303	75.8002	-0.579909	7.99656e-06	0.000155207	365	390.843	258.491	302.279
Slc1a4	chr11:20202182-20232716	11.6206	7.80031	-0.575077	0.00138895	0.0114085	78	161	52.8302	123.585
Fasn	chr11:120667271-120685861	49.3984	33.3205	-0.568057	9.42593e-06	0.000177775	970	820	680.189	557.547
Rabep1	chr11:70658264-70783475	29.1266	19.7009	-0.564077	0.00201064	0.0153436	206	191	120.755	137.736
Sh3pxd2b	chr11:32247810-32328183	22.4995	15.2424	-0.561806	2.0223e-05	0.000340607	302	624	233.019	450
Rap1gap2	chr11:74196984-74403660	5.40616	3.66892	-0.559251	0.00436112	0.0279442	76	93	40.566	63.2075
Spns2	chr11:72265139-72303406	61.3835	41.843	-0.552865	1.98474e-05	0.000334777	436	565	334.906	388.679
Purb	chr11:6367601-6376079	45.9062	31.797	-0.529797	2.86298e-05	0.000460964	472	491	362.264	353.774
Acadvl	chr11:69823693-69828909	130.076	91.1377	-0.513232	5.07367e-05	0.000753736	303	508	245.283	373.585
Myo1d	chr11:80295628-80593527	14.4155	10.1098	-0.511861	0.000772302	0.00714616	220	186	149.057	126.415
Rps6kb1	chr11:86312512-86358309	16.4626	11.6012	-0.504924	0.00305411	0.0211603	89	70	48.1132	53.7736
Chd3	chr11:69157852-69182893	43.0158	30.3781	-0.501834	7.29583e-05	0.00102223	321	272	243.396	193.396
Smtn	chr11:3417524-3439295	31.424	22.2005	-0.501276	0.000449944	0.00463647	184	68	132.075	72.6415
Gm2a	chr11:54911486-54926530	13.9663	9.89933	-0.496551	0.00241009	0.0176818	64	175	53.7736	124.528
2610507B11Rik	chr11:78075255-78104127	86.5223	61.5092	-0.492269	0.000188521	0.00224227	703	802	593.396	613.208
Lgals3bp	chr11:118254065-118263245	36.2517	25.7909	-0.491184	0.00139835	0.01145	210	398	130.189	307.547
Rab34	chr11:78001928-78005695	53.7542	38.2662	-0.49031	0.00687744	0.0400184	131	106	113.208	79.2453
Suz12	chr11:79806607-79847625	36.1277	25.7588	-0.488043	0.000213724	0.00249748	193	198	183.019	143.396
Ube2g1	chr11:72420762-72499983	25.7883	18.3917	-0.487666	0.000700285	0.00665358	51	67	38.6792	59.434
Sgsm2	chr11:74662765-74710582	10.7114	7.70632	-0.475028	0.00541185	0.0333434	101	87	75.4717	70.7547
Smek2	chr11:29072906-29120797	37.5722	27.1165	-0.470495	0.000271889	0.00304531	225	286	152.83	191.509
Sgsh	chr11:119176100-119216824	10.3718	7.50234	-0.467254	0.00897616	0.0491758	182	150.879	159.434	114.151
Specc1	chr11:61890598-62036515	13.7067	9.9146	-0.467254	0.00130715	0.0109026	162	170	132.075	134.906
Wwc1	chr11:35652679-35793591	141	102.461	-0.46061	0.00029867	0.00328336	900	775	720.755	600.943
Mrpl38	chr11:115993130-116000182	40.0923	29.139	-0.460375	0.00700236	0.0405786	78	55	69.8113	50
Tanc2	chr11:105451299-105790617	5.38842	3.93671	-0.452871	0.00416249	0.0269764	96	78	55.6604	68.8679
C1qbp	chr11:70783701-70796528	194.007	141.804	-0.452215	0.000625641	0.00607161	461	387.001	334.906	292.453
Eif5a	chr11:69730213-69735460	170.421	124.695	-0.450691	0.00179298	0.0139393	45	29	31.1321	30.1887
Stc2	chr11:31259440-31270061	105.078	77.724	-0.435035	0.000851553	0.00777409	342	640	271.698	495.283
Mdh1	chr11:21456694-21471937	378.322	281.511	-0.426422	0.00135339	0.0111886	1346	867	1069.81	657.547
Poldip2	chr11:78325797-78336238	73.9786	55.1774	-0.423031	0.00170295	0.0133677	189	199	156.604	141.509
Myo1c	chr11:75465010-75488136	50.7342	38.0594	-0.414703	0.00530015	0.0328598	578	479	437.736	428.302
Actr2	chr11:19962306-20012954	68.9835	52.0221	-0.407127	0.00128116	0.0107322	497	357	385.849	303.774
Cobl	chr11:12136678-12364963	26.4296	20.0372	-0.399475	0.00259886	0.0187265	366	352	317.925	287.736
Pgs1	chr11:117848170-117990533	50.6249	38.8308	-0.382644	0.00631424	0.0373159	271	149	238.679	112.264
Ube2b	chr11:51798647-51813968	63.5042	48.7141	-0.382513	0.00483011	0.0304671	63	65	40.566	28.3019
Mtmr3	chr11:4380870-4494818	25.0121	19.2096	-0.380796	0.00428364	0.0275615	218	270	183.019	190.566
Psmc5	chr11:106117498-106124426	110.594	85.1217	-0.377671	0.00557431	0.034154	90	81	71.6981	40.566
Clint1	chr11:45665465-45724127	41.2315	32.2088	-0.356294	0.00783121	0.0443834	183	234	159.434	203.774
Myo18a	chr11:77590766-77679482	54.0118	42.3028	-0.352519	0.00527613	0.0327519	615	564	477.358	514.151
9530068E07Rik	chr11:52209929-52222225	90.4923	114.03	0.333547	0.00763192	0.0434058	608	543	812.264	677.358
Rpa1	chr11:75113760-75161885	35.0582	45.2394	0.367828	0.00607644	0.0362086	232	136	300	189.623
Prpsap1	chr11:116332129-116351660	39.7994	51.8388	0.381285	0.00848568	0.0470804	104	125	163.208	183.019
Ptrf	chr11:100818050-100831931	69.6182	91.6573	0.396785	0.00147923	0.0119713	645	206	830.189	340.566
Sdf2	chr11:78059247-78068998	42.5938	56.9334	0.418634	0.00844956	0.0469807	151	100	191.509	130.189
Ccdc117	chr11:5428890-5442220	14.154	18.9214	0.418815	0.0084905	0.0470841	89	132	135.849	168.868
Cbx1	chr11:96650449-96669954	47.6055	63.6714	0.419517	0.00679882	0.0396219	32	71	49.0566	96.2264
Phf15	chr11:51626957-51670983	8.14493	10.9705	0.429652	0.00599477	0.0359216	116	113	154.717	148.113
Sparc	chr11:55208002-55233582	682.757	927.831	0.442489	0.00767711	0.043641	3280	2816	4885.85	3910.38
Unk	chr11:115891635-115922508	9.50416	13.0857	0.461363	0.00807469	0.0454677	37	34	38.6792	58.4906
Dvl2	chr11:69814127-69823611	13.5131	18.7036	0.46896	0.00541554	0.0333434	28	27	65.0943	38.6792
Uqcr10	chr11:4601970-4604347	240.37	338.401	0.493481	0.000903925	0.00812529	55	34	95.283	70.7547
Rnf145	chr11:44332465-44379022	47.353	66.7167	0.494592	6.56189e-05	0.000937945	429	339	658.491	521.698
Ccng1	chr11:40562053-40568788	22.9474	32.3531	0.495576	0.000405308	0.00422647	250	170	350.943	276.415
Usp22	chr11:60965282-60988561	34.6564	48.9497	0.498178	8.82834e-05	0.00118425	317	252	525.472	328.302
Rnf185	chr11:3315985-3352328	19.5997	27.7049	0.499308	0.00102925	0.00899505	147	101	222.642	124.528
Tmem98	chr11:80623916-80635535	64.905	92.1282	0.505312	0.000284937	0.00316954	255	41	303.774	86.7925
St6galnac2	chr11:116538018-116555974	35.2143	50.1399	0.509796	0.000425189	0.00441752	150	210	252.83	308.491
Smg6	chr11:74739373-74977950	6.99033	10.0252	0.520206	0.00159528	0.0126895	32	43	79.2453	82.0755
Brca1	chr11:101350077-101413269	6.60316	9.49514	0.524032	0.00110858	0.00958483	166	95	207.547	137.736
Ulk2	chr11:61589099-61668594	11.1305	16.0806	0.530809	0.000259744	0.00292955	42	64	75.4717	80.1887
Zkscan17	chr11:59299022-59324569	15.2754	22.0706	0.530922	0.00035473	0.00379327	69	180.908	91.9543	255.397
Prr11	chr11:86902657-86922216	8.98038	12.9817	0.531629	0.0023417	0.0172665	110	95	138.679	150
Thra	chr11:98603186-98626425	11.4	16.5183	0.535033	0.00663223	0.0388307	20	11	33.9623	31.1321
Hmmr	chr11:40514889-40546939	13.4856	19.7937	0.553622	0.000304086	0.00332704	111	40	203.774	64.1509
Top2a	chr11:98854260-98885503	56.0692	83.9322	0.582015	3.65005e-06	7.92516e-05	551	420	873.585	694.34
Ppm1d	chr11:85124755-85160573	8.02351	12.0219	0.583365	0.00388659	0.0255389	35	26	55.6604	50
Cdc42se2	chr11:54530916-54601205	23.8476	36.1295	0.599331	2.18805e-05	0.000364388	191	180	307.547	337.736
Cnot6	chr11:49488211-49526212	59.4261	90.1945	0.601943	2.36326e-06	5.34683e-05	129	122	190.566	200.943
Cntrob	chr11:69112997-69137375	5.35658	8.15951	0.607172	0.00343497	0.0232034	42	36	67.9245	50.9434
Zfp354c	chr11:50624586-50641233	5.42714	8.30843	0.614383	0.000781022	0.00721507	67	82	130.189	131.132
Dcaf7	chr11:105898185-105920637	27.4612	42.1379	0.61772	1.01214e-06	2.54947e-05	564	329	919.811	601.887
Spag5	chr11:78115092-78135956	16.4401	25.2653	0.619936	2.29738e-05	0.000379051	133	154	228.302	259.434
Trappc1	chr11:69137487-69139295	45.6978	70.6152	0.627855	0.000995739	0.0087426	1	3	1.88679	6.60377
Hn1	chr11:115358666-115375684	46.7779	72.598	0.634104	2.18922e-05	0.000364388	31	0	79.2453	0
Mmd	chr11:90110789-90139887	6.08625	9.44814	0.634476	0.0065847	0.0385724	20	33	37.7358	56.6038
Ypel2	chr11:86749926-86807264	10.8738	16.9261	0.638388	2.54457e-05	0.000412628	113	124	188.679	138.679
Mfap3	chr11:57332166-57347319	11.4827	18.1288	0.658823	1.10296e-05	0.000204258	67	235	112.264	406.604
4933439F18Rik	chr11:60230646-60258779	5.1209	8.12735	0.666386	0.000905495	0.00812651	35	37	38.6792	83.0189
Luc7l3	chr11:94152452-94183225	30.0544	47.9584	0.674208	4.52849e-07	1.27056e-05	78	11	127.358	13.2075
Fbxl20	chr11:97943867-98010930	5.55583	8.97086	0.691245	7.75506e-06	0.000151037	131	148	233.019	252.83
Nkiras2	chr11:100484268-100512007	16.2142	26.2419	0.694614	0.000119886	0.00153087	91.6164	48	183.019	78.3019
Gas2l1	chr11:4954133-4965330	10.2311	16.9274	0.726408	0.000449279	0.00463382	54	47.9999	87.7358	92.4528
2310033P09Rik	chr11:59021862-59024236	9.20471	15.2441	0.727809	0.00906748	0.0496281	34	25	50	53.7736
Rnf167	chr11:70461090-70464916	20.775	34.4893	0.731304	5.92341e-05	0.000859691	56	69	111.321	128.302
2310003H01Rik	chr11:120230875-120240060	3.64499	6.09985	0.74286	0.00495669	0.0311442	20	11	27.3585	23.5849
Kif18b	chr11:102766832-102786438	6.06441	10.1604	0.744515	0.000377551	0.00398468	51	49	85.8491	92.4528
Flcn	chr11:59605252-59623275	12.5061	20.9554	0.744688	1.28003e-05	0.000231406	104	93	186.792	170.755
Crk	chr11:75492811-75519594	35.08	58.8776	0.747071	6.5799e-09	3.14697e-07	235	148	404.717	302.83
1500010J02Rik	chr11:68829412-68849975	10.6291	17.8421	0.747259	0.000213503	0.00249748	76	87	133.019	125.472
Brip1	chr11:85871637-86014695	3.01437	5.08667	0.754866	0.000210968	0.00247037	43	53	74.5283	83.9623
Arf2	chr11:103828184-103846650	12.9214	22.0382	0.770246	8.11518e-06	0.00015724	42	24	81.1321	50
Tk1	chr11:117676832-117701222	10.5515	18.0929	0.777978	0.00281903	0.0199711	16.5836	35	34.4993	62.5393
Samd14	chr11:94871192-94887401	9.57552	16.4474	0.780438	9.46937e-06	0.000178298	73	79	109.434	146.226
Zfp867	chr11:59274698-59285976	3.10341	5.34678	0.784815	0.00399344	0.0261349	26	25	40.566	45.283
Cdc6	chr11:98769202-98785256	2.55953	4.41936	0.787958	0.00313167	0.0215659	15	21	33.0189	28.3019
Stat5b	chr11:100642044-100711899	7.98436	13.8917	0.798977	1.25942e-06	3.11694e-05	63	46	103.774	82.0755
Fignl1	chr11:11700290-11708965	10.1564	17.7043	0.801714	0.000467253	0.00475859	76	106	150.943	172.642
Xaf1	chr11:72115130-72127235	3.83538	6.92368	0.85217	0.00234282	0.0172665	42	21	89.6226	32.0755
Slfn9	chr11:82793804-82805332	2.23346	4.03452	0.853114	0.00374108	0.0248129	14	11	21.6981	16.0377
Atad5	chr11:79902901-79949293	3.05239	5.59929	0.875306	8.8483e-06	0.000169418	32	45	71.6981	96.2264
Pgap3	chr11:98249985-98261804	3.34931	6.33534	0.919561	0.00243404	0.0178114	20	14	44.3396	29.2453
Rnf135	chr11:79997373-80013255	4.30765	8.38483	0.960883	0.00136347	0.0112482	17	18	37.7358	42.4528
Birc5	chr11:117710550-117717057	38.2733	75.6223	0.982472	6.47761e-08	2.36089e-06	61	58	110.377	96.2264
D930048N14Rik	chr11:51456590-51471183	1.86604	3.69293	0.984785	0.00840783	0.0468088	27	11	45.8605	27.3585
Rfng	chr11:120642058-120645518	3.85147	7.8444	1.02625	0.000677492	0.00649916	12	7	32.0755	16.0377
Aurkb	chr11:68859144-68865164	13.9813	28.7241	1.03877	2.12353e-08	8.75282e-07	49	63	140.566	120.755
Rhbdl3	chr11:80114413-80169488	2.64496	5.56057	1.07199	7.9165e-05	0.00109165	30	21	64.1509	39.6226
Maml1	chr11:50069136-50105838	8.31097	17.7152	1.0919	8.72413e-13	9.50847e-11	105	73	204.717	158.491
Stra13	chr11:120572254-120575081	9.27172	21.8629	1.23757	0.00109502	0.00947487	1	1	6.60377	1.88679
H2afv	chr11:6327228-6344446	23.7681	58.0643	1.28862	2.66454e-15	4.87137e-13	114	92	292.453	292.453
Tnfsf12	chr11:69496078-69509600	4.0158	10.0968	1.33015	0.000129247	0.00162599	19	0	61.3208	4.49133
1110067D22Rik	chr11:20723357-20731111	3.23878	8.52183	1.39571	1.65964e-08	7.07218e-07	8	19	26.4151	75.4717
Map2k4	chr11:65501745-65601799	11.7316	36.4694	1.63628	0	0	66	58	168.868	134.906
Adamts2	chr11:50415586-50617551	0.490116	1.82015	1.89286	0.000199984	0.00236374	4	3	9.43396	24.5283
Rpl23a	chr11:77994436-77997086	1.24576	26.9746	4.43651	1.55012e-06	3.71471e-05	1	0	0.943396	0
Arg2	chr12:80231774-80273445	6.3565	0.889973	-2.8364	0.00147378	0.0119443	20.1411	0	1.89519	0
Rsad2	chr12:27127607-27141317	1.62789	0.253794	-2.68127	1.60014e-05	0.00027904	19	22	3.77358	1.88679
Dio3os	chr12:111513594-111516339	3.62834	0.992596	-1.87003	0.00333543	0.022707	24	3	5.66038	1.88679
Ppp4r4	chr12:104770774-104852042	1.1968	0.377266	-1.66553	0.00353502	0.023766	15	6	2.83019	3.77358
Dus4l	chr12:32324919-32339691	5.94	2.13763	-1.47445	0.000155723	0.00191237	33	26	9.43396	10.3774
Rapgef5	chr12:118754951-118995451	1.93617	0.752401	-1.36363	0.00123347	0.0104034	15	0	5.66038	0
Tspan13	chr12:36741141-36769065	14.8944	6.49224	-1.19798	7.78259e-07	2.04203e-05	59	70	33.9623	15.0943
Snx13	chr12:35731860-35832149	18.003	7.99381	-1.17128	5.10703e-15	8.77093e-13	140	79	72.6415	27.3585
Ttc9	chr12:82732355-82765928	8.24679	3.7168	-1.14977	0.000120617	0.0015379	21	35	5.66038	17.9245
Trmt61a	chr12:112916315-112922113	6.77161	3.22161	-1.07172	0.00704893	0.0407859	44	28	30.1887	15.0943
Mboat2	chr12:25516463-25645164	14.6061	7.14189	-1.03219	5.58475e-05	0.000821053	92	60	57.5472	33.0189
Otub2	chr12:104615103-104644560	5.73369	2.85727	-1.00482	0.000611652	0.00596129	42	37	16.0377	26.4151
Arhgap5	chr12:53617063-53668838	40.4031	20.3153	-0.991896	7.26086e-14	1.01289e-11	203	136	79.2453	66.9811
Lpin1	chr12:16542474-16596576	3.15374	1.60752	-0.972227	0.0070672	0.0408708	39	39	17.9245	33.0189
Wars	chr12:110098239-110132384	69.0936	35.5945	-0.956897	1.49888e-07	5.01175e-06	369	636	204.717	332.075
Hif1a	chr12:75008853-75048517	92.3757	48.8079	-0.920399	6.01963e-13	6.75569e-11	473	688	266.981	366.038
Ifrd1	chr12:40929715-40949776	53.7946	28.5777	-0.912571	2.9628e-09	1.52652e-07	116	39	77.3585	33.9623
Jkamp	chr12:73186825-73286016	20.8665	11.3036	-0.88441	5.62317e-05	0.000825629	90	58.9917	61.3208	40.566
Dnajb9	chr12:45306883-45311055	22.4096	12.3655	-0.857799	1.43785e-05	0.000255055	50	37	33.0189	15.0943
Acot2	chr12:85328810-85334825	21.1624	11.7237	-0.852079	6.68777e-06	0.000133227	140	155	80.1887	113.208
Tnfaip2	chr12:112680871-112693229	30.4638	16.9481	-0.845973	8.18365e-09	3.75553e-07	593	39	331.132	35.8491
Snapc1	chr12:75065516-75085807	7.23527	4.06435	-0.83202	0.00455564	0.0290102	52	46	33.0189	26.4151
Lgmn	chr12:103632307-103677907	197.961	118.297	-0.742808	4.75146e-09	2.37259e-07	1489	701	951.887	420.755
Sgpp1	chr12:76815234-76836716	6.53471	3.91887	-0.737684	0.00272135	0.0194615	63	28	33.0189	18.8679
Nampt	chr12:33505199-33538234	57.3308	34.5905	-0.728935	1.61555e-08	6.91027e-07	460	139	304.717	90.566
Scfd1	chr12:52478566-52551083	37.9247	23.9772	-0.661474	2.28746e-05	0.000378516	181	99	105.66	74.5283
0610007P14Rik	chr12:87156404-87165495	27.6545	17.7694	-0.638118	0.00304748	0.0211532	49	33	41.5094	18.8679
Stxbp6	chr12:45953472-46175470	9.43654	6.20177	-0.605578	0.00121029	0.0102761	108	74	80.1887	48.1132
Inf2	chr12:113826994-113853768	10.3555	6.83915	-0.598506	0.000731873	0.00688886	128	81	72.6415	54.717
Eif5	chr12:112776311-112784964	79.2018	53.2579	-0.572539	6.08698e-06	0.000122769	252	144	168.868	100
Sptlc2	chr12:88648838-88729180	52.2596	36.538	-0.516295	6.64032e-05	0.000944391	209	221	168.868	130.189
Itpk1	chr12:103806792-103943079	16.7031	11.7114	-0.512201	0.00376192	0.0248805	140	56	102.83	29.2453
Dld	chr12:32016426-32036302	124.796	88.1009	-0.502348	7.27186e-05	0.00102013	790	338	638.679	238.679
Ston2	chr12:92871448-93024876	6.67552	4.74484	-0.49252	0.00177411	0.013821	321	128	250	87.7358
Ptpn21	chr12:99914950-99975615	12.9924	9.39783	-0.467269	0.00254852	0.0184475	221	154	189.623	96.2264
Kif26a	chr12:113384418-113419958	7.32885	5.33534	-0.458007	0.00707598	0.0409007	66	183	52.8302	143.396
Sel1l	chr12:93044482-93087597	31.7194	23.4029	-0.438678	0.00296325	0.0207122	797	323	600	250.943
Mgat2	chr12:70285144-70287760	29.6608	22.4912	-0.3992	0.00860055	0.047578	0	0	0	0
Sox11	chr12:28019132-28027583	15.2973	11.8729	-0.365604	0.00667387	0.0390342	142	124	105.66	92.4528
Cfl2	chr12:55959805-55963864	85.939	67.6322	-0.345602	0.00627511	0.0371428	532	317	457.547	248.113
Pxdn	chr12:30622900-30702523	58.046	73.3196	0.337003	0.0078401	0.0444116	1264	935	1657.55	1283.02
Rrm2	chr12:25393118-25399011	48.442	63.2129	0.383959	0.00445129	0.0284411	212	209	308.491	276.415
Hbp1	chr12:32339733-32635400	28.7986	38.7479	0.428118	0.00565311	0.0345248	142	93	166.981	135.849
Tmx1	chr12:71554140-71568611	28.3788	40.064	0.497491	0.000719251	0.00679393	113	58	152.83	93.3962
Evl	chr12:109648864-109940516	31.1024	44.7468	0.524758	0.00491903	0.0309418	30.9997	20	38.6794	26.4148
4930534B04Rik	chr12:92236931-92786285	4.67841	6.99446	0.580194	0.00414252	0.0269183	91	58	137.736	87.7358
Laptm4a	chr12:8928112-8945547	201.223	302.209	0.586751	4.61765e-06	9.69372e-05	697	612	1241.51	890.566
Zfyve26	chr12:80333333-80397269	6.40442	9.62318	0.587446	6.5907e-05	0.000938699	185	102	320.755	159.434
Pnn	chr12:60167905-60175004	34.0657	51.8005	0.604649	3.65803e-06	7.92516e-05	153	77	227.358	121.698
Mis18bp1	chr12:66233720-66273567	4.95505	7.97088	0.68584	0.00114453	0.00982078	60	29	112.264	45.283
Wdr35	chr12:8980806-9035653	25.8891	42.1503	0.703198	5.6402e-08	2.09612e-06	339	163	596.226	297.17
Asap2	chr12:21117616-21292098	3.18816	5.37845	0.754465	0.000103009	0.00133747	16.4219	51.8058	32.3961	85.4041
Cdca4	chr12:114058445-114067600	12.5162	21.8268	0.80231	8.68049e-06	0.000166768	26	42	51.8868	66.0377
Entpd5	chr12:85714806-85749979	18.0768	31.8476	0.817045	4.13853e-07	1.17569e-05	342	242	545.283	479.245
Med6	chr12:82674550-82695945	16.9875	29.9671	0.818904	0.000593842	0.00582788	32	15	46.2264	27.3585
Gen1	chr12:11247731-11272593	3.358	6.14155	0.871	0.0010656	0.00925558	39	23	72.6415	50.9434
Pqlc3	chr12:16995453-17006924	4.70107	8.67907	0.88455	0.00363747	0.0243035	6	14	11.3208	30.1887
Dact1	chr12:72410870-72421094	10.2754	19.2292	0.904108	3.17437e-05	0.000504649	89	99	177.358	168.868
Sdc1	chr12:8778201-8800493	18.4852	35.0472	0.922932	4.4344e-10	2.79244e-08	96	72	213.208	151.887
Fam161b	chr12:85686266-85702771	1.48465	2.87833	0.955112	0.008885	0.0487471	12	7	34.9057	23.5849
Fancm	chr12:66176592-66233045	1.69303	3.30865	0.966639	6.13745e-05	0.000885088	61	19	146.226	35.8491
Pole2	chr12:70302765-70329177	2.57697	5.87752	1.18953	0.00213427	0.0160424	9	3	13.2075	20.7547
Id2	chr12:25778663-25780957	41.0751	100.47	1.29042	0	0	6	14	23.5849	23.5849
Flrt2	chr12:96930435-97023423	1.43321	4.02846	1.49098	7.24051e-09	3.39304e-07	46	3	120.755	22.6415
Rtn1	chr12:73312738-73509926	1.48401	4.35663	1.55371	5.46173e-05	0.000806104	16	3	64.1509	9.43396
Slc6a18	chr13:73799197-73815471	4.16972	1.36602	-1.60997	2.96302e-06	6.61139e-05	5	90	3.77358	36.7925
Inhba	chr13:16106307-16119044	6.6649	2.37869	-1.48642	0.000203274	0.00239513	6	31	5.66038	4.71698
Hist1h1c	chr13:23830675-23832236	97.1999	36.2372	-1.42349	0	0	373	383	146.226	142.453
Fgd3	chr13:49358478-49404577	22.329	9.10827	-1.29367	1.84963e-13	2.30391e-11	183	130	76.4151	53.7736
Hmgcr	chr13:97418918-97440891	55.2328	24.2996	-1.18459	0	0	421	539	197.17	243.396
Ttc37	chr13:76236181-76325431	14.2874	6.86661	-1.05707	8.00193e-11	6.08738e-09	178	240	96.2264	115.094
Serpinb9	chr13:33096409-33109824	37.2343	17.939	-1.05353	3.30402e-13	3.90116e-11	392	167	250	47.1698
Tubb2a	chr13:34166146-34169877	8.53	4.5105	-0.919258	0.00373287	0.0247729	30	1	26.4151	0
Slc6a19	chr13:73818604-73847304	8.88844	4.88061	-0.86487	0.000665147	0.0064002	0	48	2.83019	27.3585
Tmem161b	chr13:84361900-84435571	15.7138	8.79163	-0.837829	0.00113752	0.00977541	54	84	27.3585	38.6792
Sfxn1	chr13:54167213-54203714	93.9717	52.8549	-0.830191	1.06507e-10	7.83932e-09	204	453	104.717	283.019
Nnt	chr13:120123123-120197945	53.9866	30.5877	-0.819648	9.32839e-10	5.45038e-08	480	389	294.34	233.019
Ocln	chr13:101267321-101322453	7.26098	4.2066	-0.787508	0.0011246	0.00968589	103	23	62.2642	11.3208
Sdha	chr13:74459702-74487688	251.147	146.544	-0.777193	4.51153e-09	2.27281e-07	1319	2471	801.887	1550
BC024659	chr13:41345212-41371946	7.91838	4.73082	-0.743114	0.000216304	0.00252244	113	68	78.3019	23.5849
Heatr1	chr13:12487641-12531160	14.2001	8.48757	-0.742476	4.93741e-07	1.37508e-05	142	207	109.434	118.868
Arl15	chr13:114584715-114947669	13.6509	8.25397	-0.725834	8.75818e-05	0.00117903	71	30	48.1132	14.1509
Nol8	chr13:49748718-49774384	11.1752	6.83629	-0.70902	8.49056e-05	0.00114845	131	132	75.4717	75.4717
Secisbp2	chr13:51747082-51779015	11.4415	7.17075	-0.674074	0.00104276	0.00907808	65	65	38.6792	43.3962
Edn1	chr13:42396638-42403358	64.5463	40.548	-0.670704	8.82976e-07	2.25418e-05	254	158	184.906	104.717
Eef1e1	chr13:38737559-38750897	41.105	25.8731	-0.667861	0.000733828	0.00688886	28	28	15.0943	18.8679
Nln	chr13:104813518-104899694	16.2837	10.3643	-0.651808	7.99983e-05	0.00109785	159	91	111.321	74.5283
Gadd45g	chr13:51942043-51943843	56.0979	35.8582	-0.645645	0.000210183	0.00246372	92	57	47.1698	47.1698
Dip2c	chr13:9275770-9668172	8.64321	5.53134	-0.643939	4.80077e-05	0.00071601	104	84	56.6038	74.5283
Ctsl	chr13:64464521-64471614	984.387	641.287	-0.618255	0.000189444	0.00225089	2382	6423	1649.06	4305.66
Klf6	chr13:5860734-5869639	44.7892	29.3396	-0.610299	2.94834e-06	6.59162e-05	133	110	96.2264	71.6981
Fcho2	chr13:99493360-99585404	18.7242	12.5391	-0.578474	7.33778e-05	0.00102684	230	228	192.453	144.34
Fst	chr13:115242469-115248938	417.384	284.767	-0.551597	8.87766e-05	0.00118946	2211	1459	1531.13	1077.36
Ptcd2	chr13:100089603-100114633	35.057	24.1213	-0.539397	0.00140575	0.01148	87	96	67.9245	89.6226
Scamp1	chr13:94971387-95055236	34.4298	24.4826	-0.491898	0.000361401	0.00385007	241	235	214.151	177.358
Ccdc90a	chr13:43633774-43655560	10.7547	7.69455	-0.483064	0.00594844	0.0357696	47	272	28.3019	182.075
Iars	chr13:49777498-49829636	58.6464	42.693	-0.458042	0.000292636	0.00324563	428	349	316.981	248.113
Plk2	chr13:111185251-111191051	92.1466	67.3552	-0.452141	0.00035921	0.00383394	726	372	497.17	328.302
Gtpbp4	chr13:8971723-8995258	40.5093	29.7026	-0.447666	0.00171202	0.0134147	115	130	100	123.585
Mtap1b	chr13:100191418-100286557	10.9038	8.05565	-0.436758	0.00126202	0.0105806	212	269	160.377	195.283
Ssr1	chr13:38063269-38086059	34.1153	25.2284	-0.435372	0.000546936	0.00545732	713	1087	599.057	828.302
Snx18	chr13:114382386-114408772	29.3799	21.9615	-0.419854	0.0019718	0.015128	410	246	274.528	243.396
Ndufs4	chr13:115078002-115178302	79.7846	59.7496	-0.417181	0.00277743	0.0197877	333	141	278.302	116.981
Tmem171	chr13:99456192-99464786	78.0056	58.9483	-0.404128	0.00729804	0.0419702	205	138	140.566	99.0566
Nsun2	chr13:69750894-69774657	36.722	27.9426	-0.394177	0.00278267	0.0197877	238	421	228.302	313.208
Smad5	chr13:56804370-56843739	16.6329	21.8315	0.392366	0.00336284	0.0228661	350	259	485.849	303.774
Tmem170b	chr13:41701584-41736726	7.18374	9.65573	0.426649	0.00580302	0.0351186	139	124	190.566	146.226
Lman2	chr13:55445193-55464144	51.1564	68.9465	0.430562	0.000559558	0.00556368	533	302	742.453	423.585
Ssbp2	chr13:91600701-91925753	5.87605	8.07927	0.45938	0.00621824	0.0368832	58	56	116.038	69.8113
Dek	chr13:47180135-47201589	54.4947	75.0344	0.461435	0.000345022	0.00370694	162	138	247.17	187.736
Ppwd1	chr13:104995201-105018924	17.235	24.6673	0.517256	0.00198107	0.0151828	52	101	88.6792	156.604
Irx1	chr13:72095679-72101171	13.5918	20.0002	0.557269	0.00345913	0.0233528	22	48	50.9434	63.2075
Zbed3	chr13:96095191-96107796	16.1845	23.8419	0.55888	0.00254515	0.0184458	64	108	134.906	139.623
Phf2	chr13:48897118-48966254	15.7469	23.7574	0.59331	1.63727e-05	0.000285077	105	112	166.038	137.736
4833420G17Rik	chr13:120251565-120274924	12.2641	18.7569	0.612984	0.000698451	0.00664173	122	77	244.34	128.302
Dhfr	chr13:92981835-93159008	4.05002	6.28434	0.633831	0.00669814	0.0391156	55.6504	47	76.2887	99.0566
Ankra2	chr13:99033196-99043868	8.3007	13.0234	0.649806	0.00890895	0.0488312	18	18	33.9623	26.4151
Nedd9	chr13:41405284-41582689	11.3111	18.2811	0.692613	7.03783e-06	0.000138979	82	83	120.755	123.585
Hnrnpa0	chr13:58227239-58229917	59.5542	97.1464	0.705957	2.44139e-08	9.88325e-07	190	202	292.453	333.019
Brd9	chr13:74075285-74098343	11.1968	18.8737	0.753286	6.71134e-05	0.000952103	21	46	77.3585	93.3962
Cenph	chr13:101529640-101545854	9.64587	16.329	0.759453	0.0054151	0.0333434	19	15	43.3962	24.5283
Lpcat1	chr13:73604830-73651986	15.4257	26.8717	0.800752	5.23578e-05	0.000775785	51	72	91.5094	116.038
Vcan	chr13:89794914-89882117	1.3609	2.38288	0.808148	0.00125412	0.0105378	20	63	96.2264	55.6604
Cenpk	chr13:105019034-105039697	8.02831	15.4166	0.941315	0.00472673	0.0299148	3	1	15.0943	0.943396
Ube2ql1	chr13:69841709-69878775	2.51019	5.7626	1.19892	0.00016487	0.00201429	10	13	33.9623	27.3585
Mxd3	chr13:55423415-55431091	4.72799	12.3759	1.38823	0.000961423	0.00848981	7	12	18.8679	28.3019
Akr1c13	chr13:4190432-4204849	9.07669	24.3489	1.42362	7.74118e-08	2.79447e-06	5	23	16.9811	38.6792
Foxf2	chr13:31717684-31723275	1.3236	3.70841	1.48634	0.000489579	0.00495923	1	5	11.3208	16.0377
Akr1c19	chr13:4232985-4247605	0.811723	2.82982	1.80165	0.0090909	0.0496844	0	2	0	8.49057
Akr1c12	chr13:4267417-4278645	0.167842	1.81488	3.4347	0.00725106	0.0417424	0	0	11.3208	0
Ndrg2	chr14:52524945-52533163	2.78877	0.267061	-3.38439	8.07891e-05	0.00110297	1	24	0	0
4930444M15Rik	chr14:76914364-76920662	18.5929	4.93968	-1.91226	2.35967e-12	2.39598e-10	22	174	7.54717	55.6604
Ogdhl	chr14:33135204-33161006	7.1219	1.96574	-1.85719	1.02593e-10	7.6006e-09	47	59	14.1509	20.7547
Arhgef3	chr14:28051224-28217090	4.64928	1.48589	-1.64568	3.41545e-07	1.00818e-05	21	54	3.77358	25.4717
5730469M10Rik	chr14:41807028-41827064	12.7495	4.66862	-1.44937	1.47098e-06	3.57035e-05	71	0	23.5849	0.943396
Stc1	chr14:69647345-69659458	3.96976	1.47691	-1.42646	1.09417e-05	0.000202986	17	27	7.54717	8.49057
Nkiras1	chr14:19103655-19164358	3.33968	1.25212	-1.41533	0.000623621	0.00605857	7	15	8.49057	2.83019
Eaf1	chr14:32308264-32323044	30.7681	12.3657	-1.3151	0	0	372	297	174.528	110.377
Fam167a	chr14:64055230-64084339	5.52446	2.51995	-1.13244	8.97594e-06	0.000171283	33	108	11.3208	50.9434
Fgf9	chr14:58691522-58731557	1.68765	0.774371	-1.12392	0.00745982	0.0427272	10	5	2.83019	2.83019
Gnl3	chr14:31813011-31832275	55.0624	26.057	-1.0794	1.2713e-07	4.35353e-06	228	273	116.981	126.415
Dock5	chr14:68369984-68551629	2.33345	1.17635	-0.988143	4.25415e-05	0.000645526	55	83	22.6415	47.1698
Ghitm	chr14:37933631-37948508	227.938	116.226	-0.971702	2.21378e-13	2.64139e-11	1140	2223	717.925	1140.57
Ccdc122	chr14:77436578-77512011	6.43204	3.28114	-0.971079	0.00533147	0.033005	29	41	13.2075	24.5283
Ppp3cb	chr14:21318535-21437576	30.8571	15.8026	-0.965439	3.45e-08	1.35784e-06	34	47	19.8113	28.3019
Fam107a	chr14:9128791-9142290	72.1271	37.8902	-0.928718	1.23568e-12	1.29689e-10	142	1450	65.0943	770.755
Uchl3	chr14:102053183-102095342	16.9082	9.05499	-0.900941	0.00395041	0.0259281	21	34	8.49057	16.0377
Xpo4	chr14:58201107-58283793	15.3824	8.54498	-0.848134	1.88502e-06	4.39644e-05	19	26	6.60377	12.2642
Clu	chr14:66587319-66600382	2119.28	1221	-0.795507	0.00023086	0.00264594	11309	4862	6721.7	3215.09
9030625A04Rik	chr14:77424007-77436424	22.6661	13.332	-0.765651	1.32662e-05	0.000238308	145	158	86.7925	100
Ero1l	chr14:45902761-45938247	23.4739	13.8867	-0.757351	2.13263e-07	6.79027e-06	210	212	136.792	135.849
Abcc4	chr14:118881913-119105441	32.8009	19.5824	-0.744176	5.22317e-07	1.43854e-05	404	517	236.792	341.509
Klf5	chr14:99697909-99712628	14.1971	8.71148	-0.704608	0.00320703	0.0220046	42	23	22.6415	22.6415
Mipep	chr14:61403402-61524317	17.2448	10.8113	-0.673624	0.000591007	0.00580508	52	109	49.0566	68.8679
Kctd6	chr14:9046661-9056083	27.9629	17.965	-0.638327	0.000585136	0.00577243	37	89	29.2453	57.5472
Zmiz1	chr14:26278670-26486233	36.1631	23.2443	-0.637642	5.14217e-07	1.4251e-05	379	402	242.453	282.075
Ipo4	chr14:56244465-56254515	31.3636	20.4038	-0.620254	1.22029e-05	0.000221313	231	224	152.83	159.434
Cnih	chr14:47395241-47408032	42.6984	28.1384	-0.601643	0.00032561	0.00352511	85	47	73.5849	36.7925
Slc39a14	chr14:70703273-70751231	21.4352	14.1518	-0.598995	0.000224713	0.00260176	147	270	71.6981	185.849
6720456H20Rik	chr14:49066026-49134834	6.10728	4.07521	-0.583655	0.00419705	0.0271693	41	102	33.9623	67.9245
Pcca	chr14:122933549-123289166	28.2858	18.9381	-0.578787	0.000225655	0.00260581	80	67	67.9245	50.9434
Camk2g	chr14:21554096-21613310	17.3973	11.6578	-0.577563	0.00716419	0.0413683	72	122	53.7736	72.6415
Exoc5	chr14:49631818-49707398	24.1706	16.4416	-0.555906	0.000283427	0.00315584	185.507	196.499	118.152	136.181
Slc4a7	chr14:15535538-15632457	8.32315	5.74844	-0.533958	0.000955611	0.00846238	69	125	48.1132	75.4717
Bmp1	chr14:70874361-70920067	240.636	169.746	-0.503475	0.000589765	0.0057979	1154	2003	835.849	1325.47
Clybl	chr14:122580915-122850368	38.8432	27.7856	-0.483325	0.00816304	0.0458417	93	131	71.6981	116.981
Akap11	chr14:78892052-78936667	23.1561	16.5986	-0.480328	0.000167741	0.00204007	458	515	280.189	410.377
Lgals3	chr14:47993534-48005842	147.883	107.929	-0.454375	0.000470594	0.00478832	3	487	2.83019	395.283
Tspan14	chr14:41719732-41780096	26.3697	19.3878	-0.443726	0.00552181	0.0338872	251	1	197.17	0
Ctsb	chr14:63741298-63796630	348.023	256.733	-0.438916	0.00812985	0.0457102	3298.32	5774.29	2658.18	4269.51
Pck2	chr14:56159102-56168854	29.7273	22.581	-0.396677	0.00554673	0.0340218	227	191	168.868	150.943
Mbnl2	chr14:120674890-120830920	49.9451	38.2834	-0.383624	0.0018504	0.0143169	184	220	143.396	167.925
Sucla2	chr14:73952592-73995949	124.278	98.8287	-0.330568	0.00878129	0.048295	134	353	109.434	341.509
Oxa1l	chr14:54980524-55036539	29.8864	38.9749	0.383059	0.00845277	0.0469807	125	220.946	194.256	320.694
2610301G19Rik	chr14:70499951-70553598	21.3879	28.4759	0.412949	0.00667154	0.0390342	68	132	104.717	183.962
Itm2b	chr14:73762038-73785078	264.525	355.7	0.427257	0.000862499	0.00785387	423	366	637.736	509.434
Top2b	chr14:17197719-17263301	40.3933	54.8638	0.441739	0.000394926	0.00413723	313	203	469.811	267.925
Pspc1	chr14:57341285-57397153	28.8247	39.3569	0.44931	0.00210026	0.0158604	26	46	47.1698	86.7925
Dlg5	chr14:24953174-25065142	19.2464	26.6453	0.469293	0.000186301	0.0022252	294	308	456.604	435.849
Fermt2	chr14:46078466-46149740	53.9148	74.6444	0.469352	0.0001974	0.00233563	243	321	366.038	425.472
Mmp14	chr14:55050440-55060095	11.8552	16.7099	0.495183	0.00703938	0.0407595	42	17	75.4717	20.7547
Txndc16	chr14:45754122-45839069	8.10535	11.4503	0.498444	0.00511221	0.0319443	104	76	175.472	118.868
Rarb	chr14:17263353-17407724	18.668	26.8905	0.526528	0.000694057	0.00662217	47	47	83.0189	80.1887
Cdca2	chr14:68294410-68333898	8.81258	13.1431	0.576667	0.00153892	0.0123593	93	94	146.226	157.547
Esco2	chr14:66437863-66452806	9.81557	14.755	0.58806	0.00168917	0.0132779	51	56	103.774	97.1698
Dnajc9	chr14:21203859-21208132	20.7467	31.2336	0.590213	0.00104008	0.00906176	66	67	100	126.415
F630043A04Rik	chr14:58425397-58445000	7.93983	11.9533	0.590225	0.00902131	0.0493993	53	38	87.7358	64.1509
Lpar6	chr14:73595308-73725598	11.3368	17.1558	0.59768	0.00877912	0.048295	56	87	100.943	130.189
Tpt1	chr14:76245062-76248110	27.0629	41.0004	0.599321	0.00514881	0.0321552	0	0	0	0
Wdhd1	chr14:47860618-47896532	6.05982	9.26309	0.612219	0.00155427	0.0124506	47	78	76.4151	113.208
Rpl15	chr14:19100336-19103500	19.7291	30.3843	0.623005	0.000335026	0.00361669	63	52	108.491	94.3396
Hr	chr14:70953862-70973349	3.71064	5.7179	0.623819	0.00292406	0.020542	18	45	35.8491	59.434
Btd	chr14:32454242-32481383	9.57133	14.8537	0.634027	0.00450619	0.0287276	29	37	62.2642	70.7547
Dlgap5	chr14:48007453-48038082	16.45	26.7885	0.703523	0.000189936	0.00225247	105	169	186.792	294.34
Fut11	chr14:21514189-21519419	3.83459	6.33181	0.723547	0.00428438	0.0275615	17	33	33.0189	40.566
6720463M24Rik	chr14:99445595-99473326	5.41908	9.17074	0.758989	0.00338901	0.0229751	46	48	85.8491	66.9811
Chdh	chr14:30822185-31340242	1.95595	3.99565	1.03056	8.40334e-07	2.16482e-05	83.9993	1.99958	158.364	4.71658
Zfp395	chr14:65977512-66017767	7.17781	15.4075	1.10201	2.43584e-10	1.63374e-08	44	60	124.528	137.736
Cenpj	chr14:57145597-57190683	4.62055	10.0512	1.12123	2.85437e-08	1.14732e-06	31	30	69.8113	67.9245
Klf12	chr14:100269861-100549015	1.23608	3.01139	1.28466	2.43267e-05	0.000396752	3	32	22.6415	77.3585
Kctd12	chr14:103375797-103381854	6.31667	18.6251	1.56001	0	0	183	5	479.245	81.1321
Gpr137c	chr14:45839391-45900651	0.601701	1.81232	1.59072	0.00579511	0.0351083	3	3	10.3774	5.66038
Nid2	chr14:20570478-20643045	0.591708	2.08191	1.81495	0.000946125	0.00842619	7	7.57716	18.0175	34.3504
Elfn2	chr15:78500436-78548543	1.48979	0.0325673	-5.51553	1.0709e-05	0.000198994	27	1	0.943396	0
Ppp1r1a	chr15:103360709-103368423	4.05359	0.323719	-3.64639	4.63996e-05	0.000697533	8	0	0	0.943396
3-Sep	chr15:82105364-82124872	1.98501	0.246318	-3.01055	6.21427e-08	2.28697e-06	29	10	4.71698	0
Kcnj4	chr15:79314143-79335671	1.67991	0.259231	-2.69608	0.000714589	0.00676116	6	11	0.943396	0
1700001L05Rik	chr15:83184276-83197727	1.26463	0.340949	-1.89109	5.50328e-05	0.000810126	13	19	4.71698	4.71698
Tmprss6	chr15:78270096-78299064	25.8884	8.01932	-1.69075	0	0	126	215	48.1132	60.3774
Ptp4a3	chr15:73553574-73589196	4.38458	1.3821	-1.66557	7.61687e-07	2.01722e-05	23	39	12.2642	7.54717
Top1mt	chr15:75487462-75509220	6.89068	2.30676	-1.57878	1.26748e-05	0.000229503	50	8	13.2075	2.83019
Gdnf	chr15:7761010-7787575	4.78048	1.67027	-1.51707	1.40121e-06	3.43038e-05	14	30	4.71698	11.3208
Deptor	chr15:54931471-55085757	7.65091	2.78227	-1.45937	2.79349e-06	6.25774e-05	28.0003	73.9999	14.1509	38.6792
Myc	chr15:61816895-61821916	50.8621	18.5543	-1.45484	0	0	231	81	83.9623	46.2264
Mapk12	chr15:88961013-88971133	4.56118	2.04068	-1.16036	0.00358288	0.0240165	10	18	1.88679	9.43396
Sqle	chr15:59146646-59162748	64.8397	29.016	-1.16003	0	0	434	285	200	155.66
Pdgfb	chr15:79826305-79845238	35.1268	15.8374	-1.14924	8.08242e-14	1.10379e-11	146	70	95.283	33.9623
Rrm2b	chr15:37853707-37890810	4.09354	1.91006	-1.09973	7.64842e-05	0.00106244	22	17	18.8679	6.60377
4930572J05Rik	chr15:74551663-74554803	32.706	16.0803	-1.02426	1.33457e-07	4.52913e-06	118	46	62.2642	17.9245
Rnd1	chr15:98499635-98507892	4.97414	2.50865	-0.987535	0.00437382	0.0280097	20	29	11.3208	10.3774
Maff	chr15:79178107-79189506	16.033	8.12373	-0.980834	2.67735e-05	0.000432922	67	59	46.2264	32.0755
Basp1	chr15:25293031-25343519	49.7425	25.306	-0.975	4.55618e-10	2.85327e-08	110	85	47.1698	50
Pim3	chr15:88692623-88696156	56.1829	30.1146	-0.899671	1.88587e-10	1.30344e-08	140	125	77.3585	66.9811
9130401M01Rik	chr15:57853826-57865849	16.1815	8.6942	-0.896221	0.000796519	0.00734625	89	41	56.6038	18.8679
Ly6e	chr15:74785480-74790335	43.0161	23.5317	-0.870272	1.15388e-05	0.000211297	59	436	36.7925	258.491
Tars	chr15:11313417-11329413	70.7479	38.8972	-0.863023	1.21784e-10	8.73687e-09	292	262	170.755	181.132
Slc38a1	chr15:96401848-96473344	15.719	8.82679	-0.832547	1.42907e-07	4.821e-06	276	208	183.019	91.5094
Creld2	chr15:88650075-88657111	70.5934	39.7801	-0.827486	8.94116e-08	3.1971e-06	52	48	23.5849	24.5283
St3gal1	chr15:66934436-67008444	84.4689	47.6285	-0.826596	1.16333e-10	8.39894e-09	1392	1163	744.34	771.698
Fam203a	chr15:76199327-76201841	7.62067	4.31448	-0.820732	0.00573041	0.0348093	50	31	36.7925	10.3774
Slc4a8	chr15:100592177-100654402	5.16634	2.92623	-0.820097	9.86506e-07	2.49043e-05	142	182	58.4906	128.302
Mgat3	chr15:80004150-80045949	11.2737	6.60338	-0.771687	1.19243e-05	0.000217653	191	91	122.642	50
Fam84b	chr15:60650550-60662955	33.6189	19.7871	-0.764709	1.7852e-08	7.57874e-07	967.4	190.865	608.466	111.26
Srebf2	chr15:81977698-82035390	64.7828	38.5326	-0.74953	4.01006e-09	2.04748e-07	644	425	419.811	280.189
Wisp1	chr15:66722954-66754761	25.5553	15.304	-0.73971	1.16569e-07	4.00397e-06	540	167	334.906	99.0566
Pvt1	chr15:61869541-62082530	6.20136	3.71423	-0.739523	0.0054682	0.0336311	72	51	42.4528	33.0189
Eif3e	chr15:43081585-43114282	48.014	29.205	-0.717242	9.49971e-06	0.000178572	107	93	62.2642	66.9811
Itga5	chr15:103174717-103197179	29.3698	17.9576	-0.70974	3.68167e-07	1.08113e-05	168	156	112.264	95.283
Syngr1	chr15:79921763-79949931	52.066	32.5478	-0.677781	0.00375888	0.0248805	224	201	91.5094	104.717
Wdr67	chr15:57743753-57801623	18.411	11.5569	-0.671816	5.66303e-05	0.000830407	198	128	140.566	79.2453
Slc11a2	chr15:100218330-100253486	36.6908	23.6801	-0.631743	0.000361786	0.00385055	161	499	127.358	290.566
Ppp6r2	chr15:89041989-89116692	12.5419	8.18624	-0.615487	0.0012581	0.0105556	77	71	56.6038	38.6792
Foxred2	chr15:77770951-77787152	9.40066	6.16632	-0.608351	0.00140006	0.01145	142	24	126.415	23.5849
Trib1	chr15:59480208-59488654	33.6622	22.8259	-0.560459	4.03084e-05	0.000613283	264	196	192.453	147.17
Kif21a	chr15:90763706-90880379	12.6272	8.59989	-0.554143	0.00199016	0.0152216	288	101	224.528	52.8302
Sema5a	chr15:32174567-32626096	30.2858	20.7209	-0.547551	1.4307e-05	0.000254185	963	804	751.887	557.547
Fam134b	chr15:25773018-25903442	79.409	54.4074	-0.5455	2.18653e-05	0.000364388	567	321	401.887	244.34
Prkaa1	chr15:5093860-5131899	20.9998	14.3938	-0.544921	0.000166126	0.00202259	269	143	180.189	126.415
Heatr7a	chr15:76210942-76307699	40.3841	28.0111	-0.527788	3.87546e-05	0.000593626	562	430	398.113	341.509
Wnt7b	chr15:85365866-85424138	35.1398	24.4211	-0.524978	0.000584796	0.00577243	209	154	123.585	126.415
Dgat1	chr15:76332444-76342248	28.4608	19.8852	-0.517281	0.00346937	0.0234079	20	17	12.2642	15.0943
Pppde2	chr15:81822952-81846570	21.522	15.1288	-0.508522	0.00174533	0.0136342	131	103	97.1698	83.0189
Ank	chr15:27396431-27524662	15.8545	11.1564	-0.507014	0.00253005	0.0183834	27	6	20.7547	9.43396
Atf4	chr15:80085613-80087971	259.448	182.633	-0.506498	6.7866e-05	0.000960344	747	693	481.132	545.283
Trps1	chr15:50486304-50721587	13.8598	9.76005	-0.505942	0.000163674	0.00200567	208	133	165.094	103.774
Cyc1	chr15:76173952-76176364	319.058	226.063	-0.497098	7.98829e-05	0.00109785	140	140	105.66	131.132
Naga	chr15:82159961-82169256	41.1054	29.2116	-0.492784	0.00140543	0.01148	93	128	67.9245	88.6792
Aco2	chr15:81702892-81756643	223.956	159.585	-0.48889	0.000230863	0.00264594	1536	1401	1159.43	1179.25
Slc45a4	chr15:73410720-73455174	18.2727	13.0794	-0.482395	0.00371742	0.0246934	110	164	69.8113	116.981
Dab2	chr15:6249788-6390709	46.9888	33.8954	-0.471226	0.00088557	0.00801112	483	419	317.925	376.415
Baiap2l2	chr15:79088624-79115939	34.7729	25.1852	-0.465391	0.00301345	0.0209812	122	85	71.6981	73.5849
Myh9	chr15:77591018-77672545	218.474	158.61	-0.461979	0.00430633	0.0276244	3313	3257	2576.42	2568.87
Npr3	chr15:11769651-11835429	16.8634	12.256	-0.460412	0.00581246	0.0351383	419	104	359.434	62.2642
Xrcc6	chr15:81846798-81870514	25.2266	18.4684	-0.449886	0.00853912	0.0473074	115	115	120.755	67.9245
Kctd17	chr15:78259057-78269733	42.2945	31.2605	-0.436131	0.0069574	0.0404214	240	74	176.415	66.0377
Ndufb9	chr15:58765364-58771044	430.757	326.707	-0.398876	0.00187793	0.014506	304	291	256.604	205.66
Efr3a	chr15:65618602-65705374	39.9173	30.5103	-0.387717	0.00240313	0.0176583	363	409	286.792	343.396
Ndufa6	chr15:82180568-82184721	364.226	279.49	-0.382036	0.00445372	0.0284411	102	109	70.7547	109.434
Slc38a2	chr15:96517822-96530129	88.6328	68.4534	-0.372719	0.00322688	0.0221007	829	721	714.151	547.17
Samm50	chr15:84022662-84044733	114.242	88.8693	-0.362338	0.00522281	0.0325457	535	190	390.566	145.283
Adcy6	chr15:98420420-98438064	27.9752	35.5972	0.347615	0.00602116	0.0359778	339	404	467.925	526.415
Zfp706	chr15:36926781-36937157	22.7381	29.3825	0.36985	0.00608215	0.0362086	123	106	181.132	176.415
Sp1	chr15:102236746-102266835	16.2256	21.4932	0.405608	0.0017866	0.0139081	148	145	235.849	209.434
Vdr	chr15:97684857-97738727	17.3217	23.0831	0.414256	0.00355704	0.0238999	294	68	426.415	109.434
Triobp	chr15:78778153-78841471	40.1206	53.8238	0.423901	0.00187868	0.014506	297	218	431.132	303.774
Eif3h	chr15:51618108-51697007	77.9917	104.884	0.427409	0.00209618	0.0158477	215	152	311.321	200.943
Pou6f1	chr15:100405748-100416796	9.87252	13.6365	0.465986	0.00371842	0.0246934	157	84	170.755	129.245
Mtss1	chr15:58772788-58913581	14.1329	19.9268	0.495651	0.00518091	0.0323023	138	97	216.038	169.811
Atad2	chr15:57925601-57966637	16.2626	22.9828	0.498999	0.000240581	0.00274621	237	185	349.057	275.472
Maf1	chr15:76181723-76184808	40.5032	57.6039	0.508131	0.0050083	0.0313988	43	38	49.0566	83.9623
Asap1	chr15:63920100-64214481	34.6519	50.9565	0.556332	1.10463e-05	0.000204258	175	145	265.094	249.057
Espl1	chr15:102126723-102154787	6.62592	9.82841	0.568837	0.000380369	0.00400696	121	89	197.17	159.434
6030458C11Rik	chr15:12737931-12754412	7.90258	11.7508	0.572367	0.00720101	0.0415175	75	104	142.453	140.566
Calcoco1	chr15:102537207-102552609	29.617	44.4271	0.585016	2.38291e-05	0.000390738	161	119	277.358	172.642
L3mbtl2	chr15:81494365-81527717	8.71633	13.2773	0.607171	0.000929807	0.00830525	71	52	106.559	110.362
Rad21	chr15:51794149-51823306	99.2215	152.997	0.624782	7.74105e-07	2.03584e-05	811	722	1251.89	1376.42
Pfdn5	chr15:102156546-102161920	55.385	85.5898	0.627943	0.000762939	0.00708845	53	39	77.3585	73.5849
Cbx6	chr15:79616780-79664763	27.554	43.0003	0.642085	1.17559e-06	2.92221e-05	384	366	628.302	607.547
Racgap1	chr15:99450927-99482087	26.9945	44.1404	0.709433	7.96643e-07	2.08544e-05	238	134	448.113	223.585
Gxylt1	chr15:93070172-93105515	7.50226	13.0585	0.799591	1.63761e-07	5.39601e-06	133	149	210.377	273.585
H1f0	chr15:78858641-78860930	29.4612	52.3702	0.82993	7.96685e-09	3.70099e-07	115	150	294.34	260.377
Tob2	chr15:81678699-81688756	8.02609	14.3318	0.836452	1.58072e-06	3.78005e-05	108	42	207.547	73.5849
Sepp1	chr15:3220766-3230508	6.33074	11.4097	0.849819	0.00559643	0.0342339	15	5	58.4906	8.49057
Tonsl	chr15:76456666-76470359	4.33843	7.89523	0.863807	5.71727e-05	0.000837277	37	25	78.3019	57.5472
Skp2	chr15:9041741-9070207	10.9227	22.622	1.0504	1.76488e-09	9.66419e-08	66	51	138.679	119.811
Smarcd1	chr15:99532717-99544426	12.1609	27.4492	1.17451	3.45501e-13	4.03738e-11	50	54	134.906	136.792
Krt8	chr15:101827141-101834773	0.452034	1.92891	2.09328	0.00382014	0.0251646	0	1	3.77358	0.943396
Abat	chr16:8513521-8621660	17.7203	4.95721	-1.8378	0	0	276	184	109.434	28.3019
Zdhhc23	chr16:43969258-43979163	2.84117	0.802751	-1.82346	0.00632738	0.0373546	13	11	1.88679	0.943396
Ece2	chr16:20611673-20645988	8.03702	2.54702	-1.65785	0.00141226	0.0115248	4	11	4.71698	1.88679
Adamts5	chr16:85858401-85901370	54.9576	18.2892	-1.58732	0	0	2689	317	879.245	85.8491
Rcan1	chr16:92392197-92466391	98.225	41.2149	-1.25292	4.80505e-13	5.50153e-11	605	363	254.717	170.755
Col8a1	chr16:57624368-57754850	9.60941	4.49758	-1.0953	7.24407e-09	3.39304e-07	183	2	80.1887	0
Mpv17l	chr16:13940787-13949450	3.92913	1.98645	-0.984018	0.00289234	0.0203885	30	33	14.1509	16.0377
AI480653	chr16:30955588-31081518	14.2934	7.5352	-0.923634	1.46551e-06	3.5647e-05	107	122	51.8868	71.6981
Sdf2l1	chr16:17130230-17132476	35.0448	18.7403	-0.903057	2.07273e-05	0.000348581	39	50	29.2453	26.4151
Mylk	chr16:34785035-35002520	13.2275	7.21161	-0.875151	2.80721e-09	1.46406e-07	363	147	189.541	84.9057
Alg3	chr16:20605530-20610822	14.167	7.79537	-0.861844	0.00135528	0.0111887	26	17	11.3208	10.3774
Bdh1	chr16:31422382-31458987	25.9397	14.7128	-0.818094	1.81482e-07	5.89428e-06	537	65	297.17	33.9623
St6gal1	chr16:23224812-23360423	36.1326	20.7709	-0.79874	1.49185e-06	3.61328e-05	533	423	313.208	239.623
Vasn	chr16:4626883-4679720	23.0913	13.3133	-0.794477	2.41657e-05	0.000394848	133	71	70.7547	33.9623
Slc25a1	chr16:17925303-17928312	58.2009	34.1104	-0.770831	3.31135e-07	9.82571e-06	86	73	58.4906	53.7736
Dnaja3	chr16:4684069-4707693	60.988	36.8739	-0.725925	4.5796e-08	1.73611e-06	345	261	233.019	151.887
Fbxo45	chr16:32230197-32247111	9.51715	5.77515	-0.720672	0.000215961	0.00252103	90	54	46.2264	34.9057
Yars2	chr16:16303057-16309733	22.4106	13.6708	-0.713087	0.000589635	0.0057979	60	24	34.9057	23.5849
Dlg1	chr16:31663528-31873442	46.2587	29.1424	-0.666608	1.64986e-05	0.000286827	253	204	180.189	151.887
Senp5	chr16:31959755-32003373	20.6798	13.1084	-0.657729	1.77502e-06	4.17424e-05	445	238	243.396	183.962
Cldn1	chr16:26356731-26371925	15.8036	10.0253	-0.656609	0.000183076	0.00219362	111	275	42.4528	191.509
Abcc1	chr16:14361650-14474971	13.2114	8.48806	-0.638272	3.21931e-05	0.000509672	172	132	116.981	84.9057
Nrip1	chr16:76291106-76373294	7.51164	4.92126	-0.610101	0.00229515	0.0170147	79	24	62.2642	30.1887
Ccdc80	chr16:45094165-45128037	75.6503	50.5549	-0.581495	4.79697e-06	0.000100136	774	233	552.83	164.151
Hlcs	chr16:94350911-94509463	6.9415	4.64549	-0.579416	0.00374994	0.0248571	138	137	65.0943	114.151
Fam162a	chr16:36043929-36071601	153.683	102.865	-0.579215	0.000243453	0.0027762	39	42	21.6981	28.3019
Dcbld2	chr16:58408647-58469858	26.6285	19.178	-0.473521	0.000292024	0.00324201	547	499	378.302	432.075
1810013L24Rik	chr16:8830192-8859017	23.0162	17.0557	-0.432393	0.00281527	0.0199569	38	29	26.4151	14.1509
Rsl1d1	chr16:11193129-11203385	81.6355	63.123	-0.37103	0.00551572	0.0338682	350	248	301.887	248.113
Fyttd1	chr16:32877869-32909049	20.9691	27.5005	0.391189	0.00421303	0.0272262	185	73	234.906	127.358
Masp1	chr16:23451857-23520663	19.4878	26.2324	0.42878	0.00567928	0.0345914	123	41	142.453	73.5849
Dgcr2	chr16:17840450-17891821	31.3196	42.2271	0.431103	0.000790016	0.00729221	215	197	311.321	328.302
Hmgn1	chr16:96343194-96349332	68.9694	93.1892	0.434207	0.00241577	0.017712	227	121	305.66	143.396
Itsn1	chr16:91729615-91920824	15.025	20.5171	0.449463	0.00151916	0.0122386	124	117	169.811	185.849
5730403B10Rik	chr16:4726360-4789935	23.3292	31.8673	0.449941	0.00497959	0.0312707	166.025	72	213.652	113.208
Pcyt1a	chr16:32431006-32475151	15.8922	21.8363	0.458402	0.0011724	0.0100296	225	131	305.66	211.321
Crkl	chr16:17452079-17486348	15.562	21.4093	0.460215	0.00204905	0.0155774	131	93	172.642	139.623
4921513D23Rik	chr16:14109258-14159367	11.1473	15.3855	0.464876	0.000702687	0.00667082	170	98	239.623	151.887
Ccdc50	chr16:27389062-27452304	40.5498	56.5859	0.480747	0.000137002	0.0017065	970	593	1387.74	877.358
Zdhhc8	chr16:18220845-18235229	7.90706	11.0969	0.488946	0.00364341	0.0243216	51	41	83.0189	51.8868
Bach1	chr16:87699198-87733591	6.19628	8.70834	0.490995	0.00408435	0.026607	126	77	184.906	103.774
Klhl24	chr16:20097626-20127817	20.5537	28.9966	0.496485	0.000109761	0.00141701	374	272	580.189	428.302
Carhsp1	chr16:8658679-8672246	24.2099	35.4458	0.550018	0.000138357	0.0017196	264	204	398.113	327.358
Ube2l3	chr16:17152107-17201585	34.5143	51.096	0.566017	3.54495e-05	0.000551193	76	53	99.0566	85.8491
Ncbp2	chr16:31948631-31958558	28.6729	42.8932	0.581061	0.000120936	0.00153851	170	127	240.566	177.358
Usp25	chr16:77014313-77117025	27.8383	42.0872	0.596311	4.2454e-06	9.02845e-05	161	284	278.302	367.925
Nde1	chr16:14163367-14193016	36.2981	56.8937	0.648377	0.00155384	0.0124506	141	115	232.075	184.906
Donson	chr16:91679509-91688973	6.33751	10.0401	0.66379	0.00640822	0.0377336	15	49	26.4151	66.9811
Heg1	chr16:33684551-33768281	13.8812	22.7763	0.7144	6.05325e-07	1.64541e-05	317	61	600.943	147.17
0610037P05Rik	chr16:14299336-14317425	18.4962	31.3618	0.761778	9.64657e-05	0.00126702	40	48	71.6981	89.6226
Mcm4	chr16:15623989-15637493	20.8336	35.4359	0.766298	4.14265e-08	1.58638e-06	71	73	139.623	133.019
Chmp2b	chr16:65539377-65562942	27.5599	47.0996	0.773144	6.28909e-07	1.70136e-05	136	48	239.623	79.2453
Boc	chr16:44485157-44558983	3.31513	6.13148	0.887171	0.000184571	0.00220921	12	38	44.3396	89.6226
Fam165b	chr16:92301547-92313286	28.6178	53.0913	0.891565	0.00222068	0.016571	44	49	105.66	84.9057
2510009E07Rik	chr16:21649117-21694738	1.66317	3.19557	0.942134	0.00117045	0.0100205	21	17	64.1509	33.9623
ORF63	chr16:87553574-87595581	4.14708	8.10278	0.966322	0.00338558	0.0229656	28	10	44.3396	22.6415
Nmral1	chr16:4711317-4719059	11.4375	22.5639	0.980245	0.000140836	0.00174669	33	24	65.0943	52.8302
Polq	chr16:37011871-37095503	3.15551	6.31435	1.00076	7.62104e-06	0.000149196	47	66	85.8491	137.736
Ypel1	chr16:17070403-17111345	0.687832	2.69637	1.97089	0.00287195	0.0202888	5.24548	0	21.0078	23.6453
Cdsn	chr17:35689072-35694125	4.98085	1.26806	-1.97377	2.7e-07	8.28651e-06	12	60	4.71698	16.0377
Fam179a	chr17:72022600-72079009	1.9806	0.661697	-1.58169	0.00061217	0.00596129	34	4	15.0943	0
Vegfa	chr17:46153942-46169326	34.5129	13.576	-1.34608	2.89591e-12	2.87939e-10	72	77	27.3585	35.8491
H2-K1	chr17:34132956-34137278	16.7769	7.02823	-1.25524	5.62711e-07	1.53325e-05	90	37	31.1321	25.4717
H2-DMb1	chr17:34290135-34297174	6.09389	2.71294	-1.16751	0.00612382	0.0363803	30	20	12.2642	4.71698
Nfkbie	chr17:45692664-45700117	4.89257	2.32955	-1.07054	0.00159669	0.0126918	24	42	12.2642	22.6415
Lonp1	chr17:56753721-56766326	161.032	77.2657	-1.05945	2.22045e-16	4.84015e-14	421	537	216.038	253.774
3110082D06Rik	chr17:42452895-42644690	4.33278	2.15445	-1.00798	6.25538e-06	0.000125718	44	43	24.5283	22.6415
Synj2	chr17:5941279-6079739	2.85148	1.4303	-0.995397	0.0091287	0.0497949	23	40	7.54717	33.0189
Tiam2	chr17:3326572-3557713	3.98251	2.00151	-0.992588	0.000142318	0.00176303	41	79	24.5283	34.9057
Vit	chr17:78907402-79026749	16.8172	8.73517	-0.94503	8.01128e-07	2.09235e-05	98	95	62.2642	54.717
H2-D1	chr17:35400038-35462354	27.6562	14.6053	-0.921108	1.51037e-06	3.64255e-05	69	25	27.3585	13.2075
C3	chr17:57343395-57367559	28.1882	14.9739	-0.912638	7.16025e-11	5.52119e-09	220	383	105.66	222.642
Lmf1	chr17:25716118-25799771	19.1346	10.3278	-0.88965	9.46519e-05	0.00124899	36	13	27.3585	10.3774
Crim1	chr17:78599587-78775932	65.7739	35.9522	-0.871435	7.98206e-12	7.35582e-10	573	482	344.34	279.245
Tmem178	chr17:81343971-81401156	9.15812	5.02943	-0.864658	0.00359155	0.0240355	26	37	14.1509	33.0189
Prkce	chr17:86567124-87057259	3.93243	2.1812	-0.850296	0.000300542	0.00329463	66	47	40.566	29.2453
Hagh	chr17:24987434-25001395	37.6605	21.2323	-0.826789	0.000414024	0.00430942	86	87	44.3396	43.3962
Wdr43	chr17:71965554-72008371	35.1734	20.4601	-0.781674	3.82929e-08	1.49158e-06	212	137	112.264	80.1887
Slc39a7	chr17:34165210-34168635	116.076	69.8557	-0.732625	2.23664e-05	0.000371191	623	582	386.792	336.792
Ptprm	chr17:67016187-67703799	23.4222	14.3853	-0.703279	3.86488e-07	1.11756e-05	283	157	179.245	109.434
Itpr3	chr17:27194248-27259168	31.0591	19.0865	-0.702463	3.3215e-08	1.32102e-06	739	551	429.245	389.623
Tmem8	chr17:26250260-26260198	10.2234	6.41368	-0.672646	0.000771705	0.00714616	44	47	30.1887	26.4151
Vars	chr17:35137851-35153274	45.185	28.3685	-0.671556	3.42496e-07	1.00836e-05	128	85	97.1698	55.6604
Lrpprc	chr17:85104586-85190126	68.5754	43.554	-0.654887	2.28282e-07	7.18773e-06	834	621	527.358	430.189
Fam195a	chr17:26000642-26005683	43.8744	27.8803	-0.654131	0.00255496	0.0184814	34	18	20.7547	24.5283
Fam98a	chr17:75936425-75951286	32.2378	20.5192	-0.651782	1.34709e-05	0.000241602	71	68	33.0189	52.8302
Pde10a	chr17:8994609-9179513	3.83128	2.46489	-0.636302	0.00250086	0.0182297	2	0	0	0
Ankrd12	chr17:66316840-66426386	9.15835	6.07856	-0.591358	8.93558e-05	0.00119564	195	142	141.509	84.9057
Pdpk1	chr17:24210646-24278561	19.7383	13.417	-0.556939	3.62265e-05	0.000561734	249	198	180.189	129.245
Sik1	chr17:31981194-31992737	24.6853	16.9768	-0.540089	0.000126632	0.00159841	244	284	174.528	201.887
Riok2	chr17:17511295-17531863	16.9193	11.8717	-0.511144	0.002545	0.0184458	120	109	74.5283	72.6415
Lpin2	chr17:71533317-71599158	13.3794	9.54832	-0.486696	0.00150628	0.0121434	207	233	133.962	176.415
Slc25a23	chr17:57183133-57199286	40.6872	29.1461	-0.481273	0.000392058	0.00411861	424	158	302.83	146.226
Agpat1	chr17:34742805-34752916	55.9719	40.1245	-0.480218	0.00804283	0.0453334	109	113	98.1132	70.7547
Tcp1	chr17:13109330-13133262	134.707	97.5086	-0.466224	0.000225114	0.00260374	574	445	452.83	385.849
Sod2	chr17:13200704-13210985	41.9699	30.6127	-0.455226	0.00056163	0.00557938	358	206	246.226	107.547
Lbh	chr17:73267644-73291286	30.5352	22.4419	-0.44428	0.00230011	0.0170404	48	291	40.566	225.472
Mllt4	chr17:13853442-14042801	69.6007	51.5444	-0.433286	0.000819028	0.00754158	924	783	759.434	644.34
Tmem63b	chr17:45797125-45823167	38.7727	28.8506	-0.426441	0.00185336	0.01433	160	187	148.113	150
Cyp1b1	chr17:80106292-80114381	122.607	91.8158	-0.417228	0.00169919	0.0133474	2403	501	1830.19	424.528
Srpk1	chr17:28726536-28759399	41.9132	31.5576	-0.409418	0.00411369	0.0267827	113	136	107.547	129.245
Abca3	chr17:24488990-24551458	32.8208	24.8668	-0.400394	0.00159426	0.0126895	353.893	486	282.255	376.14
Dusp1	chr17:26642535-26645417	77.9192	59.0584	-0.399838	0.00276837	0.0197633	176	95	153.774	84.9057
Map4k3	chr17:80979851-81127433	49.3919	37.9653	-0.379591	0.00296385	0.0207122	459	338	346.226	327.358
Smchd1	chr17:71693833-71824683	17.7588	22.7615	0.358065	0.00599909	0.0359216	177	148	233.962	241.509
Tubb5	chr17:35970864-35975246	260.298	347.997	0.418912	0.00214754	0.0161315	2054	901	2955.66	1270.75
Prkd3	chr17:79348744-79420156	25.2155	34.5313	0.453595	0.000375438	0.00396977	346	335	509.434	507.547
Mllt1	chr17:57032033-57074811	19.2791	26.6829	0.46888	0.00116929	0.010018	34	40	59.434	65.0943
Klraq1	chr17:88929463-88987707	13.859	19.2093	0.470979	0.0039668	0.0259761	89	60	139.623	86.7925
Lnpep	chr17:17664686-17761453	11.968	16.804	0.489625	0.000903876	0.00812529	123	77	180.189	123.585
Rhoq	chr17:87362450-87424741	36.0079	51.5803	0.518505	9.17832e-05	0.00121822	312	263	474.528	424.528
Rn45s	chr17:39979941-39985774	78.5314	113.831	0.535558	3.52419e-05	0.000548719	8	0	2.83019	0
Zfand3	chr17:30142031-30346965	30.1134	43.782	0.539932	0.000124851	0.00157945	216	107	330.189	181.132
Tapbp	chr17:34056422-34066235	50.9621	74.754	0.552724	0.000832245	0.00763846	361	263	577.358	417.925
Rgl2	chr17:34066838-34074632	9.84578	14.5475	0.563197	0.00251593	0.0183043	47	46	78.3019	68.8679
Msh2	chr17:88071896-88123053	18.0974	27.2369	0.589783	0.000100684	0.00131632	84	95	171.698	123.585
Myl12b	chr17:71323302-71339856	49.2872	75.1885	0.6093	0.00027261	0.00305038	28	21	17.9245	22.6415
Qk	chr17:10399335-10512226	24.7888	37.9839	0.6157	8.23878e-06	0.000158821	34	67	81.1321	103.774
Zfp36l2	chr17:84583268-84587287	11.1129	17.04	0.616692	0.000207884	0.00244437	61	20	68.8679	33.9623
AI661453	chr17:47549682-47607587	4.04158	6.21536	0.620918	0.00309865	0.0214166	86	11	118.868	37.7358
Twsg1	chr17:66272404-66300527	59.0705	91.4591	0.630688	4.18706e-07	1.18651e-05	687	712	1233.02	1097.17
Taf11	chr17:28038072-28044669	22.6298	35.4264	0.646602	0.000961704	0.00848981	49	43	75.4717	88.6792
Chaf1a	chr17:56179838-56207449	15.2562	23.888	0.646883	3.00973e-05	0.000481174	107	67	171.698	129.245
Man2a1	chr17:64950988-65104450	30.4685	47.7462	0.648068	2.24892e-07	7.10071e-06	294	240	518.868	409.434
Zfp760	chr17:21844707-21862603	3.27967	5.27146	0.68465	0.00523189	0.0325665	31	12	47.1698	30.1887
Cenpq	chr17:41060003-41071500	11.9904	19.2922	0.686139	0.00324189	0.0221901	35	27	49.0566	58.4906
Pbx2	chr17:34729415-34734286	17.3869	28.1923	0.697301	7.66093e-06	0.000149718	73	76	138.679	137.736
Sult1c2	chr17:53968961-53985283	14.3492	23.6966	0.723713	0.000733317	0.00688886	47	14	78.3019	16.0377
Uhrf1	chr17:56442759-56462909	9.12238	15.1273	0.729673	0.00118465	0.0101038	42	41	64.1509	66.0377
Ndc80	chr17:71845439-71876197	10.5912	18.3224	0.790748	7.52393e-05	0.001049	49	61	94.3396	89.6226
Chtf18	chr17:25854116-25864360	3.82437	6.66975	0.802412	0.00206131	0.0156392	29	34	54.717	43.3962
Tcf19	chr17:35649679-35653769	16.9193	29.6209	0.807946	1.76235e-05	0.000304052	84	74	153.774	152.83
Sgol1	chr17:53814111-53828640	7.3098	12.8702	0.816133	1.35104e-05	0.000241928	54	27	109.434	59.434
Nrm	chr17:35998262-36002345	5.20766	9.6837	0.894924	0.00516506	0.0322212	22	23	38.6792	40.566
Wdr90	chr17:25975782-25998460	4.59217	8.80125	0.938533	0.000186786	0.00222664	57	48	126.415	113.208
Zfp101	chr17:33517123-33531582	4.10263	8.12254	0.98538	0.000179566	0.00216299	28	23	51.8868	61.3208
Ddah2	chr17:35195979-35199044	41.9981	84.7377	1.01268	5.76987e-09	2.79494e-07	54	35	115.094	74.5283
Zfp763	chr17:33153808-33170326	2.6836	5.45356	1.02303	0.000317122	0.00344309	40	21	71.6981	59.434
Fndc1	chr17:7931432-7997839	1.21406	2.69651	1.15125	0.000180106	0.0021649	6	1	10.3774	4.71698
Ccnf	chr17:24360176-24388354	7.67958	20.9378	1.44701	1.04361e-14	1.6661e-12	18	60	64.1509	157.547
Paqr4	chr17:23863302-23877297	1.60888	5.25909	1.70876	9.38109e-05	0.00123933	7	4.05069	15.815	23.1458
Chsy3	chr18:59334993-59570990	1.75861	0.552306	-1.6709	0.000401896	0.00419475	0	17	0	7.54717
Ctxn3	chr18:57628139-57637788	18.0979	6.1096	-1.56667	8.16642e-09	3.75553e-07	104	2	47.1698	2.83019
Ndfip1	chr18:38578628-38624060	128.012	50.861	-1.33165	0	0	25	37	10.3774	15.0943
Csf1r	chr18:61265225-61290793	9.71431	4.19473	-1.21153	1.38647e-08	5.97551e-07	124	41	61.3208	19.8113
Tmed7	chr18:46745581-46757189	71.4308	31.076	-1.20074	0	0	451	458	222.642	192.453
Sh3rf2	chr18:42213363-42318349	7.72806	3.37201	-1.1965	2.53239e-08	1.02152e-06	94	97	38.6792	50
Sall3	chr18:81163112-81183317	1.69974	0.795544	-1.0953	0.00104929	0.00912095	7	26	5.66038	8.49057
Fam38b	chr18:63169866-63546837	2.84207	1.3331	-1.09216	1.09944e-06	2.75102e-05	18	122	10.3774	52.8302
Fgf1	chr18:38998326-39130928	15.0811	7.35217	-1.0365	5.49426e-09	2.68437e-07	189	127	130.189	39.6226
Npc1	chr18:12327238-12394895	19.4065	9.77482	-0.989397	4.73753e-09	2.37259e-07	204	222	90.566	113.208
Hspa9	chr18:35097068-35114005	457.599	255	-0.843589	2.17128e-08	8.91721e-07	1786	1454	1055.66	829.245
Eif1a	chr18:46757357-46769879	68.5147	39.0981	-0.809317	8.43191e-10	5.00396e-08	400	311	263.208	168.868
Hbegf	chr18:36664580-36675459	44.9576	25.6643	-0.808803	3.85824e-08	1.4926e-06	160	394	126.415	203.774
Impa2	chr18:67448876-67478495	37.1524	22.0029	-0.755759	3.7594e-05	0.000578193	77	80	45.283	49.0566
Ccbe1	chr18:66216509-66451492	28.3066	17.0459	-0.731719	4.69283e-08	1.76722e-06	393	586	221.698	393.396
Acaa2	chr18:74938865-74965861	110.089	66.4882	-0.727504	8.57552e-08	3.07606e-06	440	519	251.887	307.547
Ythdc2	chr18:44988318-45049374	7.17991	4.40045	-0.706316	0.000106525	0.00137996	49	91	44.3396	40.566
Spire1	chr18:67647862-67712375	3.67806	2.28246	-0.688359	0.00795862	0.0449706	64	56	52.8302	30.1887
Dcp2	chr18:44540153-44584623	9.59903	6.2339	-0.622753	3.60744e-05	0.000560141	240	173	161.321	125.472
Grpel2	chr18:61872077-61885985	6.59241	4.39863	-0.583753	0.00784896	0.0444395	78	70	69.8113	49.0566
Afg3l2	chr18:67564417-67608790	82.2316	55.0944	-0.577786	5.74439e-06	0.00011732	315	476	216.981	352.83
Slc25a46	chr18:31739821-31769556	29.8876	20.0809	-0.57372	2.92924e-05	0.000470415	247	231	215.094	171.698
Sil1	chr18:35426049-35658579	21.0878	14.2055	-0.56996	0.00461309	0.0293431	26	19	21.6981	8.49057
Wdr36	chr18:32823295-33026074	29.0257	19.7319	-0.556797	0.00307826	0.0213017	154	117	116.981	90.566
Nars	chr18:64659300-64676211	162.775	111.14	-0.550503	1.42225e-05	0.000253477	940	992	736.792	729.245
Arhgap26	chr18:39152798-39535939	4.41162	3.02202	-0.545796	0.00510875	0.0319402	58	102	50.9434	40.566
Lars	chr18:42362002-42421725	71.9029	50.9944	-0.495713	9.16218e-05	0.00121822	584	479	407.547	346.226
Usp14	chr18:9958177-10030147	38.3658	28.6854	-0.419508	0.00610788	0.0363236	149.334	203.997	143.7	148.885
Kif5b	chr18:6201002-6241522	56.6411	43.5016	-0.380783	0.00247303	0.0180734	496	1043	413.208	810.377
Map3k2	chr18:32322742-32396405	12.9325	10.1419	-0.350666	0.00839833	0.0467789	234	202	220.755	145.283
Rock1	chr18:10064398-10181790	22.8282	17.9123	-0.349868	0.00862182	0.0476724	139	108	105.66	114.151
Cdh2	chr18:16747385-16967558	32.7297	41.5297	0.343544	0.00721545	0.0415796	322	172	368.868	266.038
Paip2	chr18:35758320-35786881	105.845	134.868	0.349597	0.00699103	0.0405752	246	167	343.396	268.868
Fam13b	chr18:34569076-34666477	27.4918	35.5002	0.368829	0.00827507	0.0462971	95	59	139.623	63.2075
Matr3	chr18:35721811-35751699	65.9264	85.8789	0.381448	0.00225704	0.0167803	399	250	505.66	323.585
Zfp236	chr18:82762988-82862126	7.98887	10.4421	0.386351	0.00627031	0.0371337	200	111	329.245	185.849
Nr3c1	chr18:39570198-39646899	23.9246	32.0107	0.420061	0.000972118	0.00856839	325	318	418.868	427.358
Impact	chr18:13130760-13151457	17.0873	23.3935	0.453181	0.00261009	0.0187486	16	191	25.4717	258.491
Setbp1	chr18:78947116-79306130	7.26602	9.99695	0.460322	0.00119553	0.0101736	113	159	160.377	197.17
Zfp35	chr18:24148134-24163872	8.84756	12.5894	0.508853	0.0081141	0.045667	56	53	69.8113	83.0189
Zmat2	chr18:36953576-36959314	27.2789	39.8987	0.548559	0.000231438	0.00264985	63	55	97.1698	97.1698
Kif20a	chr18:34758268-34811390	26.6596	42.5347	0.673987	0.00133966	0.0111002	92.2975	123.91	190.772	200.676
Ska1	chr18:74354952-74367472	4.0801	6.99904	0.778554	0.00494924	0.0311146	7	29	33.9623	29.2453
Zfp532	chr18:65739883-65849090	3.08083	5.72583	0.894168	4.70767e-05	0.000704907	31	45	80.1887	58.4906
Lmnb1	chr18:56867466-56913079	40.2779	76.1493	0.91884	1.58451e-12	1.64775e-10	281	195	520.755	373.585
Cables1	chr18:11979596-12104136	4.06335	7.89513	0.958294	7.98865e-05	0.00109785	8	14	34.9057	48.1131
B4galt6	chr18:20843099-20904905	4.74632	9.25886	0.964024	1.03772e-07	3.61924e-06	58	67	116.981	141.509
D0H4S114	chr18:33596672-33623683	61.6748	140.907	1.19199	2.42029e-14	3.65786e-12	277	172	683.019	367.925
Taf7	chr18:37089938-38001526	4.40133	10.2595	1.22094	0.0020723	0.0157121	34	34	85.8491	86.7925
Ppp2r2b	chr18:42804922-43219125	4.16071	14.8876	1.83921	1.14461e-10	8.31679e-09	8	7	36.7925	26.4151
Il33	chr19:29999603-30035205	2.79477	0.433971	-2.68706	1.59393e-05	0.00027879	28	27	3.77358	4.71698
Pip5k1b	chr19:24369285-24630317	7.17458	1.96818	-1.86603	6.47657e-07	1.73962e-05	22	36	2.83019	6.60377
4930506M07Rik	chr19:59047847-59150559	15.8976	5.2209	-1.60644	0	0	237	81	83.0189	16.0377
Ifit3	chr19:34658018-34663472	6.95187	2.85762	-1.28259	0.000112206	0.00144529	0	0	0	0
Rin1	chr19:5050807-5057071	15.3076	6.30715	-1.27919	7.56506e-13	8.32524e-11	193	111	87.7358	48.1132
Aldh18a1	chr19:40624746-40662953	54.5752	25.437	-1.10132	5.96811e-12	5.59079e-10	517	494	293.396	238.679
Scd2	chr19:44368165-44381352	64.1252	30.9814	-1.04949	2.22045e-16	4.84015e-14	1555	1	774.528	0
Ppp2r5b	chr19:6226400-6235840	62.0593	30.1042	-1.04368	3.26406e-14	4.6833e-12	229	142	133.962	66.9811
Aldh3b1	chr19:3913490-3929716	8.69176	4.36312	-0.994288	0.000886367	0.00801194	43	21	15.0943	16.0377
E030010A14Rik	chr19:24748497-24936332	5.09157	2.56387	-0.989787	0.00258576	0.0186785	20.9861	39.9567	11.3208	33.0189
Gstp1	chr19:4035410-4037912	40.4603	20.9061	-0.952584	0.00011993	0.00153087	78	178	56.6038	88.6792
Cox15	chr19:43764178-43827490	19.9612	10.6252	-0.90971	4.63816e-08	1.75245e-06	195	220.637	109.949	122.225
Btaf1	chr19:37000568-37088547	18.1537	9.96091	-0.865913	2.07969e-10	1.42007e-08	322	296	194.34	160.377
Gsto1	chr19:47929478-47939278	59.9765	32.9609	-0.86364	4.22564e-07	1.19446e-05	212	117	160.377	62.2642
Rrp12	chr19:41937340-41970643	12.4939	6.87646	-0.861485	1.08353e-06	2.71722e-05	141	144	90.566	75.4717
Stambpl1	chr19:34266759-34314818	8.37585	4.62288	-0.857443	0.00278129	0.0197877	5	54	3.77358	34.9057
Atrnl1	chr19:57685523-58207830	14.7801	8.53936	-0.791461	9.39056e-08	3.31595e-06	142	113	60.3774	69.8113
Cnnm2	chr19:46836098-46953070	16.6873	9.90244	-0.752897	0.00037611	0.00397316	51	53	25.4717	35.8491
Esrra	chr19:6984187-6996298	46.7932	29.8701	-0.647597	1.59625e-05	0.00027879	114	114	67.9245	81.1321
Ankrd1	chr19:36186454-36194334	139.99	91.7633	-0.609338	2.00186e-06	4.61201e-05	391	154	273.585	88.6792
Pprc1	chr19:46131028-46147399	15.6039	10.2856	-0.601285	7.21917e-05	0.00101399	180	262	148.113	144.34
Malat1	chr19:5795689-5802671	141.878	95.087	-0.577333	0.00010242	0.00133287	3322	2066	2260.38	1449.06
Pi4k2a	chr19:42164924-42196708	18.1142	12.1603	-0.574937	0.000297543	0.00327441	129	175	100	122.642
Slc3a2	chr19:8781371-8797859	154.526	107.12	-0.528616	3.34962e-05	0.000527332	688	395	517.925	261.321
Fads1	chr19:10257377-10271362	73.7798	51.1632	-0.528118	3.18537e-05	0.000505689	482	594	355.66	408.491
Tcirg1	chr19:3896049-3907133	20.8869	14.6708	-0.509653	0.00577151	0.0350027	104	90	77.3585	66.9811
Exoc6	chr19:37624907-37757739	32.8331	23.0671	-0.509316	0.000584478	0.00577243	111	172	80.1887	110.377
Fads3	chr19:10116037-10134161	60.7152	42.6664	-0.508957	8.27253e-05	0.00112433	292	188	251.887	114.151
Ermp1	chr19:29684372-29722910	50.8675	36.1488	-0.492799	9.5431e-05	0.0012578	1098	363	777.358	285.849
Rfx3	chr19:27836210-28085656	15.7692	11.5108	-0.454125	0.00883927	0.0485736	249	239	197.17	166.038
Cox8a	chr19:7289647-7292106	518.209	378.439	-0.453475	0.000465341	0.00474626	0	0	0	0
Fads2	chr19:10138653-10175993	87.3584	64.1366	-0.4458	0.00122811	0.0103731	65	68	45.283	45.283
A630007B06Rik	chr19:56865452-56888173	20.9312	15.4037	-0.442384	0.00744132	0.0426859	96	98	84.9057	65.0943
Cpt1a	chr19:3323300-3385733	40.3871	30.7111	-0.395138	0.00245893	0.0179819	471	471	363.208	366.981
Glis3	chr19:28336937-28794517	44.4874	34.2624	-0.37677	0.00376225	0.0248805	562	248	452.83	148.113
Got1	chr19:43574242-43599095	123.404	155.051	0.329348	0.00826344	0.0462548	885	921	1033.96	1330.19
Ak3	chr19:29095321-29123219	62.3971	78.7292	0.335421	0.00818843	0.0459485	342	267	464.151	367.925
Pax2	chr19:44831883-44912359	50.8985	65.3033	0.359533	0.00508525	0.0318109	271	154	355.66	208.491
Fth1	chr19:10057192-10059582	424.454	559.024	0.397302	0.0014742	0.0119443	688	615	1091.51	807.547
Ppp6r3	chr19:3454927-3575749	43.8819	58.0955	0.404801	0.00676134	0.0394237	261	243	414.151	333.962
Actr1a	chr19:46451303-46470225	53.1357	70.3674	0.405225	0.00160317	0.0127165	150	257	232.075	373.585
Map3k11	chr19:5689130-5702864	16.0077	21.199	0.405229	0.00669273	0.0391042	73	62	133.019	90.566
Pdzd8	chr19:59370573-59420270	17.9615	24.0995	0.424096	0.00107923	0.0093454	342	176	468.868	266.038
Uhrf2	chr19:30105002-30168214	20.0485	26.9374	0.426117	0.00313609	0.0215833	136	54	199.057	74.5283
Adrbk1	chr19:4286000-4305955	23.1084	31.0496	0.426156	0.00292125	0.020542	109	143	224.528	171.698
Kank1	chr19:25311691-25508986	22.0379	29.7789	0.434303	0.000906238	0.00812675	322	326	515.094	403.774
Erlin1	chr19:44109432-44144275	18.9862	25.775	0.441023	0.00537902	0.0331906	179	123	265.094	165.094
Aip	chr19:4114445-4125827	41.2465	56.0589	0.442673	0.00479069	0.0302521	51	30	58.4906	28.3019
Hells	chr19:39005479-39042767	15.4901	21.0695	0.44381	0.00566834	0.0345805	85	54	133.962	69.8113
Stx3	chr19:11849607-11893893	24.4761	33.4677	0.451398	0.00415554	0.0269622	244	100	378.302	159.434
Cstf2t	chr19:30638976-31839523	19.9233	27.3345	0.456264	0.00135414	0.0111886	168	103	248.113	123.585
Rab1b	chr19:5099206-5106996	65.2925	89.6359	0.457159	0.000535799	0.00537459	125	120	191.509	167.925
Vps37c	chr19:10763304-10788909	16.6287	23.2126	0.481233	0.00427216	0.0275142	101	50	150	100.943
Nt5c2	chr19:46961320-47098836	38.4662	54.2677	0.496504	0.00297161	0.0207537	288	394.579	431.131	544.34
Ldb1	chr19:46107090-46119701	41.6631	58.8082	0.497247	0.000515538	0.00519895	67	52	94.3396	86.7925
Bbs1	chr19:4886881-4906627	6.38335	9.03572	0.501326	0.00352477	0.0237252	93	69	156.604	107.547
D19Wsu162e	chr19:46673595-46731879	27.2231	38.641	0.505302	0.00348187	0.0234565	164	193	277.358	266.981
5033414D02Rik	chr19:29423166-29436361	63.326	90.7992	0.519881	0.00143023	0.011638	57	30	100	61.3208
Gnaq	chr19:16207320-16461943	21.6441	32.137	0.570262	1.14917e-05	0.000210775	225	339	454.717	382.075
Naa40	chr19:7300157-7315712	28.3999	42.2301	0.572383	2.41751e-05	0.000394848	181	136	305.66	201.887
Sh3pxd2a	chr19:47334663-47538901	16.7164	25.1706	0.590479	8.94488e-05	0.00119564	390	348	683.019	516.981
Eef1g	chr19:9041530-9052670	15.051	22.9932	0.611354	0.00294902	0.0206468	0	0	0	0
Kif20b	chr19:34996847-35050221	12.8691	19.8858	0.627833	9.10333e-06	0.000173422	113	82	237.736	100.943
Dtx4	chr19:12540825-12576486	18.1713	28.257	0.636945	1.42506e-06	3.48127e-05	281	274	537.736	374.528
Dak	chr19:10666686-10678748	6.02109	9.51502	0.660182	0.00884053	0.0485736	16	29	23.5849	50.9434
Btrc	chr19:45438223-45607833	5.31047	8.61619	0.698211	0.00279877	0.0198897	45	21	77.3585	39.6226
Minpp1	chr19:32560258-32589860	7.65349	12.4816	0.705611	0.000892428	0.00804747	25	36	53.7736	61.3208
B3gat3	chr19:8994882-9001726	17.3302	28.3034	0.707687	0.000227105	0.00261344	45	57	96.2264	70.7547
Marveld1	chr19:42221878-42226193	6.52438	10.7066	0.714583	0.000708742	0.00671705	68	49	127.358	67.9245
Arhgap19	chr19:41841077-41876574	7.30715	12.0845	0.725775	1.28844e-05	0.000232185	151	98	238.679	169.811
Kif11	chr19:37450892-37496349	15.4411	25.6576	0.732612	1.59934e-07	5.30073e-06	169	73	335.849	122.642
Fen1	chr19:10273628-10278433	13.8691	23.2411	0.744811	3.96359e-05	0.000604674	76	59	140.566	98.1132
Incenp	chr19:9946786-9974023	20.1568	34.1892	0.762276	1.31767e-07	4.49273e-06	0	0	0	0
Csf2ra	chr19:61300304-61304321	5.87906	10.1495	0.787751	0.00429607	0.0275957	0	0	0	0
Zdhhc16	chr19:42007961-42055626	18.3753	31.7524	0.789096	0.000408021	0.00425084	54.2958	53.6973	118.282	106.752
Pacs1	chr19:5133684-5273119	6.31122	11.1254	0.817864	8.94898e-06	0.000171057	58	41	99.0566	74.5283
Pola2	chr19:5940542-5964206	7.52118	13.26	0.81805	0.00412893	0.0268511	48	52	101.887	64.1509
Obfc1	chr19:47575537-47611510	6.17112	10.9416	0.826224	0.00210803	0.0159084	25	19.9366	60.2603	40.5111
Lrp5	chr19:3584824-3686564	9.44613	17.1212	0.857985	1.88126e-08	7.95675e-07	53	96	156.604	135.849
Rbm4b	chr19:4756524-4765940	5.29578	10.1784	0.942591	0.000953069	0.00845346	12	8	41.5094	8.49057
Fam122a	chr19:24369285-24630317	5.93367	11.7565	0.986468	0.000862644	0.00785387	0	4	5.66038	6.60377
Acta2	chr19:34315580-34329826	28.0135	58.1394	1.05339	8.22364e-12	7.51734e-10	64	76	200.943	131.132
Cdca5	chr19:6085096-6091773	6.07631	12.8856	1.08449	3.26544e-05	0.00051623	35	37	78.3019	70.7547
D030056L22Rik	chr19:18787725-18792918	8.38116	17.8341	1.08941	9.13721e-06	0.000173776	19	11	50.9434	18.8679
Cep55	chr19:38129514-38148915	11.8364	25.2693	1.09416	3.08703e-07	9.257e-06	63	38	139.623	81.1321
Cd274	chr19:29441927-29462584	1.07488	4.03247	1.90749	3.27619e-07	9.74687e-06	16	10	100	26.4151
Ms4a2	chr19:11691682-11698133	8.46968	42.1702	2.31585	4.44089e-16	9.49764e-14	37	0	131.132	26.4151
Wisp2	chr2:163646569-163658883	5.22925	0.772552	-2.7589	4.07302e-07	1.16291e-05	44	3	7.54717	0
Fgf7	chr2:125684953-125971987	2.19957	0.390697	-2.4931	0.00650306	0.0381929	8	0	2.83019	0
Angpt4	chr2:151737067-151770390	16.8647	3.01021	-2.48607	1.11466e-13	1.45227e-11	25	58	3.77358	9.43396
Trib3	chr2:152163160-152169796	32.8967	5.90276	-2.47848	0	0	140	188	15.0943	32.0755
Gad1	chr2:70327996-70440069	3.36773	0.75251	-2.16199	1.564e-05	0.000274002	18	27	1.88679	6.60377
Dnm1	chr2:32163990-32208824	8.22733	1.97255	-2.06036	3.9746e-14	5.63151e-12	35	19	13.2075	5.66038
Celf2	chr2:6460743-7317825	6.08743	1.85573	-1.71385	6.66134e-15	1.11039e-12	36	39	8.49057	13.2075
Il1rn	chr2:24192379-24207011	3.76799	1.28037	-1.55723	0.000180499	0.00216733	53	13	15.0943	8.49057
Slco4a1	chr2:180195682-180209557	20.2026	7.13273	-1.50202	1.55431e-15	2.98612e-13	108	93	63.2075	29.2453
Lpcat4	chr2:112079997-112087268	22.5881	8.15047	-1.47061	1.34424e-11	1.20928e-09	30	63	7.54717	25.4717
Bmp7	chr2:172695188-172765794	5.99033	2.24052	-1.4188	0.000105226	0.00136469	10	35	1.88679	8.49057
Slpi	chr2:164179805-164182243	16.9942	6.43637	-1.40072	9.15362e-05	0.00121822	91	1	29.2453	0.943396
Itgb6	chr2:60436348-60560660	3.3595	1.28611	-1.38524	0.000224055	0.00259718	9	69	5.66038	31.1321
Sqrdl	chr2:122591094-122635287	5.22772	2.18373	-1.25939	0.00266609	0.0191025	24	18	11.3208	7.54717
Rcn1	chr2:105226104-105239476	55.109	23.9874	-1.20001	0	0	402	415	204.717	203.774
Chac1	chr2:119176977-119180062	27.8306	12.208	-1.18885	1.04111e-08	4.66443e-07	54	106	28.3019	52.8302
Gchfr	chr2:118993523-118998125	17.8641	8.32601	-1.10137	0.00532608	0.0329897	7	4	3.77358	1.88679
Hnrnpa3	chr2:75497315-75507464	4.08331	1.91265	-1.09417	8.79777e-05	0.00118155	0	15	0	11.3796
Tspan18	chr2:93041916-93174644	15.062	7.06792	-1.09155	1.64903e-09	9.07364e-08	166	184	99.0566	81.1321
Slc20a1	chr2:129024508-129037348	76.6237	36.1519	-1.08372	3.9968e-15	6.96981e-13	378	165	190.566	99.0566
Camk1d	chr2:5214502-5635710	1.75066	0.829413	-1.07773	0.000888474	0.00801819	61	4	28.3019	0
Acss2	chr2:155343778-155388479	8.50028	4.03093	-1.0764	1.81659e-05	0.000311513	21	53	10.3774	20.7547
Ldlrad3	chr2:101790357-102026534	4.64594	2.2283	-1.06003	0.000165742	0.00202226	74	30	47.1698	16.0377
C130021I20Rik	chr2:33496712-33501183	3.2493	1.57526	-1.04454	0.00138186	0.0113668	64	26	29.2453	16.9811
Hspa5	chr2:34627609-34632049	775.65	377.849	-1.03759	3.42125e-10	2.22873e-08	1970	2005	1014.15	1034.91
Agps	chr2:75670233-75769407	19.5035	9.56435	-1.02799	1.96287e-13	2.41839e-11	389	226	201.887	125.472
Qsox2	chr2:26064649-26092940	13.4694	6.63811	-1.02084	3.42794e-06	7.48664e-05	62	54	33.9623	29.2453
Btbd3	chr2:138082319-138113158	5.79816	2.86442	-1.01735	0.0006002	0.00587395	19	24	15.0943	16.0377
Prex1	chr2:166391844-166539332	1.78342	0.88851	-1.00519	0.00232108	0.0171508	20	28	2.83019	11.3208
Lrrc8a	chr2:30093288-30119310	10.8817	5.42625	-1.00388	1.31988e-07	4.49273e-06	67	54	35.8491	34.9057
Lnp	chr2:74352893-74417005	5.94334	2.97652	-0.997645	1.78858e-06	4.19454e-05	115	60	56.6038	31.1321
Ly75	chr2:60131816-60221288	16.912	8.52821	-0.987728	2.27189e-10	1.54203e-08	264	177	116.038	91.5094
Prrg4	chr2:104670897-104690007	6.1425	3.14696	-0.964866	0.00059703	0.00585409	30	51	25.4717	25.4717
Stxbp1	chr2:32643126-32702757	14.8575	7.67061	-0.95378	5.97719e-08	2.20773e-06	127	97	71.6981	43.3962
Ak1	chr2:32477277-32490578	28.4472	15.0114	-0.922226	4.61809e-06	9.69372e-05	138	98	67.9245	78.3019
Cd82	chr2:93259268-93310031	20.0178	10.6521	-0.910144	0.0014807	0.0119713	101	52.9999	48.1132	37.7358
Lbp	chr2:158132228-158158588	13.6592	7.41032	-0.882265	3.03783e-05	0.000484302	128	73	83.9623	29.2453
Slc24a3	chr2:145068346-145467675	15.7648	8.81147	-0.839256	2.52547e-06	5.69109e-05	49	65	17.9245	40.566
2010011I20Rik	chr2:172171076-172181249	7.85982	4.40163	-0.836459	0.000186192	0.0022252	63	106	35.8491	63.2075
Slc30a4	chr2:122506974-122528399	31.3042	18.2377	-0.77943	5.15456e-09	2.5293e-07	149	352	91.5094	186.792
Cebpb	chr2:167514414-167515918	51.2668	30.008	-0.772678	1.7386e-06	4.0971e-05	11	9	5.66038	6.60377
Abca2	chr2:25284193-25304059	30.8288	18.1803	-0.761901	2.79448e-09	1.46406e-07	628	381	398.113	239.623
Fpgs	chr2:32502114-32549695	10.728	6.44343	-0.735477	0.00212465	0.0159982	49.0001	39.0001	35.8491	27.3585
Gca	chr2:62502383-62532166	5.68032	3.45242	-0.718363	0.00597835	0.035891	52	20	31.1321	10.3774
Angptl2	chr2:32992492-33226998	11.9834	7.35771	-0.703706	0.000540319	0.00541035	50	111	39.6226	66.9811
Depdc7	chr2:104561943-104582958	14.616	9.01431	-0.697255	0.00314292	0.021604	45	48	30.1887	34.9057
Abtb2	chr2:103406466-103558580	5.36149	3.38087	-0.665237	0.00381348	0.0251459	66	62	36.7925	31.1321
Mafb	chr2:160189412-160192801	7.71267	4.91094	-0.651231	0.0037844	0.0249862	12	24	11.3208	20.7547
Cat	chr2:103294060-103325310	28.9815	18.6673	-0.634619	5.78074e-05	0.000843304	184	153	133.962	89.6226
Cd44	chr2:102651299-102741822	53.9474	35.4825	-0.604444	3.18644e-06	7.05019e-05	726	522	517.925	338.679
Aif1l	chr2:31805822-31828962	141.899	94.3387	-0.588946	3.35604e-06	7.35828e-05	729	895	467.925	703.774
Crat	chr2:30247935-30271268	33.9231	22.695	-0.579889	3.79517e-05	0.000582903	338	243	238.679	175.472
Jag1	chr2:136907186-136942256	12.4913	8.3759	-0.576609	0.000263836	0.00296685	119	65	93.3962	45.283
Psmd5	chr2:34707608-34726482	39.6989	26.7812	-0.567878	0.000221844	0.00257907	150	87	118.868	62.2642
2010106G01Rik	chr2:126716130-126758971	29.2975	19.7736	-0.567203	1.79709e-05	0.000309104	356	271	306.604	154.717
A430105I19Rik	chr2:118579880-118588397	12.2528	8.34519	-0.554091	0.000839391	0.00768538	170	137	116.038	109.434
Polr1b	chr2:128926731-128952331	15.5885	10.6423	-0.55068	0.000704234	0.00667991	125	112	81.1321	81.1321
Acbd5	chr2:22923720-22970032	20.7381	14.2259	-0.54376	0.0006887	0.00659882	273	127	179.245	90.566
Pofut1	chr2:153067267-153095985	9.77005	6.74459	-0.534635	0.00143219	0.0116456	178	102	149.057	52.8302
Tmx2	chr2:84511473-84518204	18.0438	12.5233	-0.526892	0.0081281	0.0457102	0	2	0.943396	1.88679
Fam69b	chr2:26483976-26492017	33.7825	23.5933	-0.517899	0.00267399	0.019147	61	20	58.4906	23.5849
Atpbd4	chr2:114342153-114480664	12.8261	8.96139	-0.517293	0.00910345	0.0497253	172	57	107.547	50
Nfs1	chr2:155949372-155971530	30.4998	21.3488	-0.514647	0.00362178	0.02422	123.001	124	75.4717	130.189
Itga6	chr2:71625139-71694815	49.7316	34.9273	-0.509809	7.35671e-05	0.00102822	599	309	455.66	215.094
Vps39	chr2:120142196-120178869	11.7693	8.33667	-0.497483	0.00331157	0.0225581	88	151	71.6981	87.7358
Frmd4a	chr2:4073908-4535089	20.0396	14.211	-0.495852	0.00209719	0.0158477	227	257	194.34	171.698
Hsd17b12	chr2:93872853-93998066	59.6209	42.3675	-0.492861	0.000558005	0.0055531	268	153	194.34	108.491
Thbs1	chr2:117937657-117952869	234.765	167.35	-0.488349	0.00142068	0.0115769	1745	2174	1241.51	1803.77
Pdk1	chr2:71711328-71741915	9.78742	6.99464	-0.484678	0.00464963	0.0295258	141	75	119.811	43.3962
Fmnl2	chr2:52716901-52993236	7.56945	5.4499	-0.473957	0.0077154	0.0438147	106	52	78.3019	51.8868
Kif3b	chr2:153117151-153159125	31.5551	22.7699	-0.470749	0.000299006	0.00328336	351	157	284.906	121.698
Pldn	chr2:122564240-122575223	16.3875	11.871	-0.465159	0.00487943	0.0307439	187	163	167.925	113.208
Rnd3	chr2:50985958-51004631	34.5252	25.3518	-0.44556	0.00204412	0.0155608	168	214	116.981	162.264
Olfm1	chr2:28048612-28086256	58.696	43.121	-0.444873	0.00575329	0.0349109	259	22	228.302	10.3774
Sh3glb2	chr2:30200328-30214751	41.1588	30.2569	-0.443938	0.00504436	0.0316074	163	137	111.321	112.264
Ralgapb	chr2:158235588-158324989	29.9388	22.0613	-0.440497	0.000497883	0.00502986	420	354	345.283	273.585
Ctsa	chr2:164656229-164683208	134.25	99.0006	-0.439416	0.00222569	0.0165975	1663.96	860	1184.89	684.906
Sdc4	chr2:164249746-164268688	173.209	127.967	-0.436749	0.000565083	0.00559896	835	708	636.792	481.132
Nat10	chr2:103561415-103601407	14.1037	10.4318	-0.435078	0.00911506	0.0497445	57	78	62.2642	50.9434
Kif16b	chr2:142444080-142727200	13.3329	9.91365	-0.427499	0.00526991	0.0327312	172	68	114.151	84.9057
Nek6	chr2:38367216-38443010	36.4114	27.5001	-0.404953	0.00567445	0.0345914	269	223	212.264	176.415
Stk39	chr2:68048503-68310038	41.8698	31.765	-0.398474	0.00315117	0.0216476	169	122	100	84.9057
Rif1	chr2:51928356-51977901	16.6631	12.6686	-0.395406	0.00298661	0.0208456	289	392	221.698	301.887
Sirpa	chr2:129418574-129457964	63.2461	49.0126	-0.367824	0.00420457	0.0271896	1092	180	858.491	135.849
Rc3h2	chr2:37225590-37278423	16.7049	12.9978	-0.362004	0.00608619	0.0362136	117	151	100.943	123.585
Yme1l1	chr2:23012024-23054780	40.9511	31.9322	-0.358891	0.00534309	0.0330589	292	175	248.113	108.491
Secisbp2l	chr2:125562721-125608606	18.2205	14.2413	-0.355488	0.00886622	0.0486912	308	205	247.17	160.377
Zfp106	chr2:120332565-120389567	48.6164	38.0327	-0.354202	0.00536826	0.0331603	601	781	454.717	641.509
Tanc1	chr2:59450100-59684206	24.313	19.2103	-0.339846	0.0080404	0.0453334	406	415	383.962	338.679
Ext2	chr2:93535787-93662725	59.7479	77.1047	0.367932	0.00366109	0.0244109	448	397	538.679	524.528
Lrp2	chr2:69262391-69424124	22.5796	29.4709	0.384271	0.00230932	0.0170862	462	974	700	1248.11
Man1b1	chr2:25188262-25207733	30.269	39.6344	0.388909	0.00330947	0.0225573	266	321	378.302	414.151
Tpd52l2	chr2:181231957-181251462	32.4454	42.57	0.391821	0.00644778	0.037931	93	69	142.453	96.2264
4930402H24Rik	chr2:130533588-130665846	23.7781	31.2021	0.392008	0.002925	0.020542	427	215	547.17	282.075
Cds2	chr2:132088992-132137777	16.9503	22.2638	0.393383	0.00217893	0.0163024	528	235	705.66	311.321
Raly	chr2:154616845-154692997	113.001	149.118	0.400125	0.0027737	0.01978	134	51	184.906	66.0377
Bmi1	chr2:18598644-18608256	19.014	25.3561	0.415272	0.00433773	0.02781	45	50	74.5283	88.6792
Brd3	chr2:27301100-27331193	17.9344	23.9268	0.415893	0.00260122	0.0187265	174	138	279.245	197.17
Ppp2r4	chr2:30271569-30303327	49.9375	66.7265	0.418136	0.00133597	0.0110858	312	203	456.604	333.019
Anapc2	chr2:25127985-25141436	31.5759	42.3355	0.423044	0.00189728	0.0146297	127	106	177.358	164.151
Trpc4ap	chr2:155436947-155518120	38.3651	51.9906	0.438457	0.00309352	0.0213942	181	201	314.151	338.679
Atf2	chr2:73654578-73730685	20.9671	28.4451	0.440055	0.00132202	0.0109862	109	61	155.66	115.094
Notch1	chr2:26313421-26359342	5.85939	8.01671	0.452258	0.00276878	0.0197633	119	58	171.698	95.283
Zmynd8	chr2:165609651-165710251	35.6616	48.8075	0.452731	0.00599526	0.0359216	415	444	504.717	647.17
Crnkl1	chr2:145743217-145760436	13.2307	18.2213	0.461734	0.0055118	0.0338682	62	57	116.981	92.4528
D2Ertd750e	chr2:118639738-118661948	15.0681	20.8534	0.468783	0.00336812	0.0228883	170	135	256.604	178.302
Epc2	chr2:49307005-49407129	12.507	17.3204	0.469737	0.00208772	0.0157973	43	26	56.6038	44.3396
Nphp1	chr2:127566467-127614590	19.4269	27.1235	0.481488	0.00340083	0.0230002	78	74	120.755	100.943
Nacc2	chr2:25911055-25978331	12.8628	18.0739	0.490701	0.000477453	0.0048494	126	96	233.962	150.943
Vim	chr2:13495937-13504453	431.932	610.806	0.499908	0.000316171	0.00343935	1052	508	1548.11	785.849
Tor1b	chr2:30808520-30814535	18.3456	26.4305	0.526773	0.000554085	0.00552379	152	72	274.528	133.962
Ccdc34	chr2:109857973-109890636	13.0509	18.8701	0.531956	0.0060795	0.0362086	33	98	74.5283	159.434
Abl1	chr2:31544075-31659747	21.2807	30.7897	0.532905	0.00106874	0.00926156	286	264	437.736	366.981
Ttbk2	chr2:120558551-120676320	5.18978	7.52743	0.536483	0.00526536	0.0327209	55	124	95.283	216.038
Mcm10	chr2:4911769-4933837	7.29407	10.5942	0.538476	0.00582092	0.0351605	77	54	104.717	111.321
Tnks1bp1	chr2:84890616-84913205	26.2649	38.4834	0.551103	1.42806e-05	0.000254113	346	343	567.925	519.811
Bub1	chr2:127625935-127657595	12.9793	19.0314	0.552166	0.00034448	0.00370463	72	73	114.151	132.075
Ncaph	chr2:126929545-126959690	17.4137	25.542	0.552649	0.000539762	0.00540955	111	110	125.472	161.321
D630003M21Rik	chr2:158008268-158054958	10.6318	15.615	0.554548	0.00074579	0.00698062	39	132	93.3962	200
Arl6ip6	chr2:53051117-53078255	8.05236	11.8579	0.558367	0.00889342	0.0487697	7	37	11.3208	68.8679
Ogfr	chr2:180324111-180330542	39.0261	58.8571	0.592777	1.53683e-05	0.000270497	136	53	263.208	113.208
Tpx2	chr2:152673699-152721057	24.0447	36.5704	0.604954	0.000465624	0.00474626	165	103	266.038	189.623
Bub1b	chr2:118423946-118467328	30.5564	46.5786	0.608193	3.9044e-06	8.36604e-05	336	333	535.849	480.189
Wdr76	chr2:121332458-121370595	4.15983	6.35375	0.611083	0.00621441	0.0368797	27	39	47.1698	71.6981
Tbc1d13	chr2:29989390-30007533	9.58433	14.6581	0.612952	0.000482973	0.00490108	50	36	94.3396	72.6415
Meis2	chr2:115686999-115890794	19.4094	29.7233	0.614837	0.000460618	0.00470949	93	87	159.434	107.547
Ciao1	chr2:127066673-127073552	11.5387	17.8478	0.629273	0.00025523	0.00288726	62	37	84.9057	46.2264
Srp14	chr2:118301578-118305432	83.9381	130.151	0.632791	3.50064e-05	0.000545801	82	136	128.302	207.547
Chst14	chr2:118752232-118754319	8.58311	13.3165	0.633646	0.00506013	0.0316872	38	24	56.6038	45.283
Rprd1b	chr2:157854529-157917533	8.31087	12.9568	0.64064	0.000639083	0.00619146	64	54	108.491	69.8113
Zer1	chr2:29952802-29979974	7.08638	11.0598	0.642208	0.00045346	0.00466422	51	31	80.1887	46.2264
Scand1	chr2:156137581-156201374	24.5901	38.5244	0.647696	0.00786066	0.0444836	23	18.9778	44.0884	29.2334
Zfp334	chr2:165202935-165213759	5.49117	8.61725	0.650113	0.000463051	0.00472855	86	54	133.962	123.585
Cdan1	chr2:120541889-120557253	3.68898	5.85304	0.665965	0.000689981	0.00659995	28	44	47.1698	61.3208
Pla2g4b	chr2:119859168-119868768	5.10265	8.11302	0.668992	0.00164568	0.0129992	22	65	21.6981	116.038
Stk4	chr2:163899913-163981257	11.4641	18.2997	0.674693	4.47029e-06	9.41835e-05	135	151	230.189	267.925
Bcl2l11	chr2:127951773-127988283	12.0883	19.5483	0.693427	0.000354673	0.00379327	113	90	195.283	150
Fam171a1	chr2:3035659-3145081	27.996	45.5111	0.701	7.28871e-08	2.648e-06	193	167	317.925	250
Ube2e3	chr2:78709203-78760740	27.9825	45.5752	0.703722	1.91058e-05	0.000324684	16	9	49.0566	19.8113
Rbms1	chr2:60590009-60801261	32.0619	52.3483	0.707284	2.34034e-05	0.00038446	149	114	271.698	196.226
Slc4a11	chr2:130509843-130523255	3.95234	6.69193	0.759717	0.00280532	0.0199113	30	7	40.566	13.2075
Ckap2l	chr2:129093945-129122948	15.7908	26.7745	0.761774	7.66122e-07	2.02424e-05	63	160	100	309.434
Pbx3	chr2:34027428-34227556	20.5623	34.9195	0.764035	8.69344e-07	2.22829e-05	12	15	28.3019	22.6415
Fam83d	chr2:158593834-158612373	5.48871	9.33543	0.766249	0.00312766	0.0215514	35	16	52.8302	40.566
Pamr1	chr2:102390177-102483197	3.95544	6.74772	0.77056	0.00395648	0.0259379	51	4	91.5094	11.3208
2700094K13Rik	chr2:84509377-84510865	39.4724	67.657	0.777397	0.000224088	0.00259718	21	10	31.1321	33.0189
Rtf1	chr2:119500803-119561143	12.7307	21.8872	0.78177	9.05998e-08	3.21927e-06	98	101	165.094	170.755
Baz2b	chr2:59737419-59963797	10.1796	17.5201	0.783326	9.97718e-09	4.48775e-07	165	139	302.83	238.679
Mastl	chr2:22972063-23011544	5.77508	9.94816	0.784589	2.45569e-05	0.000399358	60	45	130.189	86.7925
B4galt5	chr2:167123944-167174678	34.186	59.0221	0.78785	5.64784e-10	3.44184e-08	390	307	691.509	524.528
Dsn1	chr2:156820797-156832811	11.2399	21.2916	0.921651	1.28969e-06	3.18488e-05	65	39	134.906	61.3208
Rbm18	chr2:35971598-36045803	12.7392	24.4379	0.93985	1.81206e-07	5.89428e-06	47.5655	69.2599	101.325	142.183
Tshz2	chr2:169459145-169714004	6.88014	14.1322	1.03848	3.90317e-10	2.51378e-08	67	106	147.17	206.604
Nusap1	chr2:119435267-119475896	12.3097	25.3515	1.04227	1.82404e-09	9.8926e-08	23	61.6163	64.44	146.642
Spc25	chr2:69031951-69044247	28.4444	59.0487	1.05376	4.93709e-09	2.44375e-07	97	93	202.83	235.849
Sardh	chr2:27043912-27102823	1.84306	3.89629	1.08	0.000200804	0.00237096	15	18	32.0755	42.4528
Gpsm1	chr2:26171052-26207630	6.19297	13.1508	1.08644	9.77551e-12	8.86444e-10	34.0002	35.0001	86.7925	43.3963
Cytip	chr2:57981549-58012533	2.97837	6.35529	1.09343	3.84021e-07	1.11612e-05	61	23	142.453	67.9245
Plxdc2	chr2:16277948-16673742	2.92567	6.26766	1.09916	8.08616e-05	0.00110297	21	15	43.3962	48.1132
Lhx2	chr2:38206827-38225248	2.96175	6.4604	1.12517	0.000471019	0.00478834	8	3	9.43396	5.66038
Bmf	chr2:118354492-118375414	7.30837	16.369	1.16335	3.09286e-12	3.04848e-10	85	69	200.943	147.17
Fbln7	chr2:128689667-128722770	4.4795	11.6685	1.38121	8.15393e-09	3.75553e-07	52	19	127.358	75.4717
Mtap1a	chr2:121115337-121176749	0.574063	1.55192	1.43477	1.80967e-05	0.000310796	18	12.9992	40.566	58.4906
Zcchc3	chr2:152237691-152240780	0.955167	2.91682	1.61057	0.000173712	0.00210142	1	7	4.71698	14.1509
Fbn1	chr2:125126329-125332174	6.10266	24.22	1.98869	0	0	11	165	33.9623	771.698
Gm6793	chr2:75497315-75507464	0	2.94029	1.79769e+308	0.000252069	0.0028572	0	0	12.2642	15.0355
Slc7a11	chr3:50168857-50247535	1.75777	0.347951	-2.33679	3.73096e-10	2.4166e-08	67	10	11.3208	2.83019
Cth	chr3:157557211-157588027	15.5476	3.44764	-2.17301	4.0612e-13	4.69731e-11	94	0	29.2453	0
Trpc3	chr3:36519403-36589089	1.87827	0.449836	-2.06193	5.29549e-05	0.000782586	13	14	3.77358	3.77358
Slc44a5	chr3:153636399-153934684	3.90853	0.949749	-2.04101	9.51533e-09	4.29706e-07	1	67	0	18.8679
Gm129	chr3:95675444-95695853	5.40889	1.31803	-2.03695	0.000111299	0.00143523	10	10	5.66038	0.943396
Sprr1a	chr3:92287875-92289803	4.70441	1.2077	-1.96175	0.00632001	0.0373306	5	1	5.66038	0
Sgms2	chr3:131021903-131047841	10.4776	3.22146	-1.70152	0	0	271	73	75.4717	16.0377
Hist2h3c1	chr3:96050607-96052432	2.57238	0.813297	-1.66125	0.00335509	0.0228271	30	6	6.60377	2.83019
Ppm1j	chr3:104583973-104588935	5.34862	1.86796	-1.5177	0.000274139	0.00306447	13	9	7.54717	2.83019
Tmem144	chr3:79617074-79646584	5.04952	1.94159	-1.37891	0.000144903	0.00179115	5	62	0	24.5283
Fdps	chr3:88897509-88905889	29.6994	11.6793	-1.34648	1.09656e-08	4.89351e-07	17	21	10.3774	17.9245
St6galnac3	chr3:152865472-153388097	8.48228	3.44603	-1.29952	1.22216e-08	5.34873e-07	80	112	27.3585	53.7736
B3galnt1	chr3:69378107-69402783	8.27216	3.65855	-1.17699	0.00016387	0.0020059	57	1	23.5849	0.943396
Elovl6	chr3:129235303-129341411	28.1415	12.5244	-1.16795	0	0	483	145	227.358	65.0943
Pigk	chr3:152377063-152451977	28.484	13.0047	-1.13112	3.33067e-15	5.89893e-13	411	164	155.66	91.5094
Ptger3	chr3:157229855-157307722	16.0743	7.56724	-1.08692	1.45959e-06	3.55794e-05	17	13	2.83019	7.54717
Pla2g12a	chr3:129581539-129598739	17.4066	8.2103	-1.08413	0.000747125	0.00698735	63	94	26.4151	51.8868
Thbs3	chr3:89019108-89030759	18.4255	9.07845	-1.02118	9.05281e-09	4.13257e-07	129	41	71.6981	21.6981
Ppm1l	chr3:69120839-69359318	25.0013	12.4787	-1.00254	4.11087e-11	3.42623e-09	286	31	166.038	28.3019
Kcnd3	chr3:105251107-105476920	3.21239	1.64579	-0.964869	8.9776e-05	0.0011986	20	108	8.49057	62.2642
Tchh	chr3:93246251-93252999	2.16336	1.10997	-0.962747	0.00239849	0.0176423	36	16	17.9245	9.43396
Ccrn4l	chr3:51028368-51055576	20.5198	10.5638	-0.957894	2.42945e-08	9.8702e-07	160	139	80.1887	89.6226
Mccc1	chr3:35858230-35952469	38.1318	19.6543	-0.956151	8.09059e-11	6.11379e-09	253.929	203.816	162.207	111.175
Sv2a	chr3:95985149-95999103	7.74126	4.1162	-0.911255	3.49706e-05	0.000545801	49	5	37.7358	2.83019
Slc6a17	chr3:107270465-107320936	19.2616	10.2916	-0.904258	2.66867e-10	1.76897e-08	493	9	288.679	13.2075
Frrs1	chr3:116562484-116606668	31.1133	17.0045	-0.871613	5.27239e-08	1.96587e-06	253	201	131.132	106.604
Zbtb7b	chr3:89181567-89202701	32.7409	18.0777	-0.856884	2.40328e-09	1.28453e-07	177	87	90.566	50
Mttp	chr3:137752818-137806352	4.69555	2.62053	-0.841437	0.00118711	0.0101172	73	21	48.1132	21.6981
Ddah1	chr3:145421655-145557241	59.9815	33.535	-0.838851	1.56156e-10	1.10627e-08	1119	168	602.83	117.925
Ufm1	chr3:53657297-53667729	13.2896	7.50071	-0.825201	6.64216e-07	1.7715e-05	80	24	43.3962	16.0377
Tdrkh	chr3:94217239-94235421	8.10097	4.58073	-0.822518	0.00112539	0.00968589	16	15	9.43396	4.71698
Serp1	chr3:58325892-58361423	162.876	92.7627	-0.812157	9.04001e-08	3.21927e-06	1023	501	589.623	277.358
Bbs7	chr3:36472064-36512311	6.87611	4.00266	-0.780636	0.00396688	0.0259761	2	46	0	28.3019
Acadm	chr3:153585322-153607396	114.313	66.5768	-0.779898	2.82525e-09	1.46406e-07	420	500	297.17	275.472
Plekho1	chr3:95792762-95799762	98.8907	58.3043	-0.762233	7.7937e-08	2.80449e-06	184	38	96.2264	19.8113
Intu	chr3:40439688-40508662	8.51151	5.01948	-0.761876	1.10783e-05	0.000204515	198	139	102.83	92.4528
Sec24d	chr3:122970413-123068554	30.2638	17.8601	-0.760851	1.01649e-07	3.55615e-06	380	156	200	93.3962
Them4	chr3:94114053-94136454	10.1531	6.01147	-0.756134	0.00630559	0.0372842	53	39	33.0189	16.9811
Larp1b	chr3:40754552-40781715	38.4277	22.7984	-0.753216	7.21815e-06	0.000142292	116	58	74.5283	41.5094
Dbt	chr3:116215996-116252899	41.8168	25.2838	-0.725866	1.46636e-07	4.91945e-06	521	184	312.264	130.189
Gstm5	chr3:107680147-107701603	63.6552	38.9117	-0.710074	0.00015949	0.00195651	45.3391	29	47.855	7.54717
Krtcap2	chr3:89050359-89053644	142.366	87.9498	-0.69485	0.000127088	0.00160238	132	60	76.4151	46.2264
Dph5	chr3:115591100-115632241	15.5682	9.66847	-0.68724	0.00418113	0.0270818	87	60	60.3774	39.6226
Vcam1	chr3:115812937-115832606	11.6507	7.28748	-0.676919	0.000509378	0.00514141	156	96	83.0189	67.9245
Spata5	chr3:37319201-37478017	25.8532	16.2103	-0.67343	0.000866262	0.00786785	125	93	69.8113	66.9811
Phgdh	chr3:98117093-98143892	14.6981	9.23874	-0.669861	0.00299739	0.020908	28	2	14.1509	0.943396
Gpatch4	chr3:87847029-87859914	27.056	17.0269	-0.668131	0.000448915	0.00463382	104	76	66.9811	50.9434
Ube2d3	chr3:135101722-135130142	59.4484	37.5351	-0.663398	9.05103e-07	2.30547e-05	11	4	2.83019	5.66038
Adh7	chr3:137873680-137902627	10.678	6.75126	-0.661408	0.00700115	0.0405786	94	14	60.3774	5.66038
Ap1ar	chr3:127510182-127540410	116.918	74.0458	-0.659006	2.69727e-07	8.28651e-06	1114	64	668.868	66.0377
Ndufc1	chr3:51209400-51212877	189.368	120.947	-0.64682	0.000544497	0.00544257	185	41	126.415	23.5849
Cp	chr3:19857053-19935310	253.035	161.66	-0.646377	0.00029332	0.00325004	2942	1069	2075.47	709.434
Nceh1	chr3:27081925-27143833	140.848	90.0838	-0.644804	8.63343e-07	2.21905e-05	3056	819	2006.6	650.943
Fnbp1l	chr3:122241636-122322585	72.0322	46.49	-0.631721	5.40913e-07	1.47741e-05	976	267	555.66	200
Lphn2	chr3:148478549-148617599	23.3361	15.2227	-0.616341	5.92789e-06	0.000120417	253	85	183.019	63.2075
Anp32e	chr3:95733179-95751310	100.957	66.1907	-0.609045	1.50864e-06	3.64255e-05	941	294	608.491	193.396
Wdr77	chr3:105745780-105772678	25.8145	16.9345	-0.608211	0.00845528	0.0469807	194.861	66	126.599	44.4525
Ttll7	chr3:146515330-146645714	16.0617	10.5711	-0.603504	3.30547e-05	0.000521831	329	92	212.264	44.3396
Mme	chr3:63099793-63186153	145.092	95.5816	-0.602162	4.42563e-06	9.35906e-05	1934	531	1362.26	329.245
Cyp7b1	chr3:17971949-18143338	26.9015	17.8403	-0.592544	0.00045687	0.00468759	140	169	105.66	137.736
Siah2	chr3:58478870-58496310	11.4945	7.66682	-0.58424	0.00708216	0.0409155	41	22	22.6415	22.6415
Fndc3b	chr3:27315083-27609361	64.7007	43.2401	-0.58141	5.33982e-06	0.000110249	1577	598	1019.81	446.226
2810407C02Rik	chr3:58380579-58397466	65.7754	44.0631	-0.577978	6.40865e-06	0.000128527	305	96	218.868	107.547
Pag1	chr3:9687481-9833679	7.0781	4.75559	-0.573739	0.000493551	0.004995	300	118	218.868	104.717
Csf1	chr3:107543965-107563387	152.992	103.25	-0.567315	0.00469614	0.0297711	1706	576	1179.25	483.962
Mllt11	chr3:95022465-95032599	27.8032	18.7659	-0.567136	0.000363436	0.00385726	128	165	93.3962	108.491
Tuft1	chr3:94416680-94462728	11.6561	7.86815	-0.566993	0.00745596	0.0427266	62	32	42.4528	28.3019
Phf17	chr3:41359655-41420786	40.7067	27.5487	-0.563283	0.000652067	0.00629573	439	105	291.509	82.0755
Slc33a1	chr3:63746257-63768655	32.8771	22.2888	-0.560762	0.000102402	0.00133287	235	59	164.151	42.4528
Naa15	chr3:51219937-51279907	50.2728	34.1412	-0.558263	9.8665e-06	0.000184854	374	274	283.019	171.698
Ankrd13c	chr3:157610429-157669801	49.5535	33.8269	-0.550818	6.19208e-05	0.000891833	122	51	92.4528	28.3019
Cyr61	chr3:145309934-145312949	428.958	293.316	-0.54838	5.85864e-05	0.000852705	1511	423	1043.4	309.434
Eif5a2	chr3:28680232-28697768	15.1063	10.3315	-0.548094	0.000366785	0.00388915	229	204	156.604	126.415
Ythdf3	chr3:16083182-16117038	65.0658	44.51	-0.547769	1.95392e-05	0.000330563	196	102	146.226	66.9811
Sars	chr3:108227781-108248177	164.373	112.492	-0.547152	0.000218823	0.00254657	1392	435	972.642	311.321
Wars2	chr3:98945012-99024126	10.7851	7.38662	-0.546049	0.00197257	0.015128	182	49	121.698	46.2264
Extl2	chr3:115710366-115731934	23.4745	16.1427	-0.540211	0.00131	0.0109182	256	119	186.792	88.6792
Nmd3	chr3:69525976-69552968	68.6892	47.3532	-0.536622	0.000143898	0.00178066	236	135	194.34	86.7925
Tnik	chr3:28162135-28569507	14.2121	9.85104	-0.52877	0.000246952	0.00280481	250	139	157.547	91.5094
Rnf115	chr3:96531533-96595078	42.7695	29.6595	-0.528087	0.000312847	0.00340973	141	73	105.66	64.1509
Gfm1	chr3:67234036-67278990	110.02	76.3057	-0.527904	6.70505e-05	0.000952103	869	234	630.189	166.981
Agl	chr3:116442916-116511084	22.6521	15.8279	-0.517178	5.2566e-05	0.000777853	663	338	421.698	283.019
Spg20	chr3:54916029-54941254	41.9118	29.3478	-0.514107	0.000905206	0.00812651	432	87	336.792	98.1132
Eif4e	chr3:138189154-138220563	19.8814	13.961	-0.510017	0.0022576	0.0167803	38	23	25.4717	20.7547
Med12l	chr3:58810899-59148178	6.01311	4.26338	-0.496113	0.00310621	0.0214557	122.287	135.373	69.129	112.051
Ptgfrn	chr3:100844158-100914089	55.2134	39.155	-0.49582	8.3268e-05	0.001129	1137	344	886.792	224.528
Slc16a1	chr3:104442590-104462385	47.9796	34.0558	-0.494521	0.000115673	0.0014832	592	503	441.509	382.075
Acad9	chr3:35964921-35991779	17.1144	12.213	-0.486798	0.00208103	0.0157571	162	115	110.377	80.1887
Pdlim5	chr3:141902548-142058660	70.4284	50.2878	-0.485949	0.00402799	0.0263154	841	425	566.981	349.057
Atp5f1	chr3:105745780-105772678	153.787	110.427	-0.477833	0.00155753	0.0124679	266.139	163	196.042	122.528
Hspa4l	chr3:40549534-40594287	70.7178	50.8034	-0.477148	0.000171862	0.00208125	625	252	510.377	197.17
Lhfp	chr3:52845468-53065601	181.696	130.813	-0.47402	0.000169416	0.00205603	760	642	551.887	522.642
Ppa2	chr3:132973079-133041033	62.3353	45.4771	-0.454908	0.00406302	0.0264984	174	147	113.208	106.604
Adam15	chr3:89143561-89153932	43.4446	31.9325	-0.444153	0.0016427	0.0129971	349	89	263.208	91.5094
Mfsd1	chr3:67386689-67408153	69.1604	50.9957	-0.43957	0.000623762	0.00605857	891	374	639.623	303.774
Tifa	chr3:127492830-127501307	51.3458	38.0544	-0.432182	0.00250276	0.0182318	679	58	544.34	36.7925
Fnip2	chr3:79149297-79371601	14.576	10.8147	-0.43059	0.00229264	0.0170093	299	165	220.755	122.642
Etfdh	chr3:79407709-79432689	103.319	76.7364	-0.429126	0.000748583	0.00698945	938	323	725.472	292.453
Golim4	chr3:75680305-75760753	32.8365	24.4202	-0.427225	0.00153862	0.0123593	419	141	299.057	197.17
Fam164a	chr3:7503425-7553848	26.4545	19.6811	-0.426704	0.00365211	0.0243653	163	88	150	59.434
Nbea	chr3:55429119-55987623	16.072	12.0098	-0.420337	0.00138373	0.0113739	318	114	223.585	117.925
Hadh	chr3:130936341-130974955	98.3834	73.5272	-0.420136	0.00149144	0.0120409	607	242	458.491	204.717
Nfkb1	chr3:135247618-135354511	40.8415	30.6443	-0.41442	0.0015333	0.012335	464	323	313.208	284.906
Anxa5	chr3:36347845-36374809	360.969	275.04	-0.392232	0.00255947	0.0185023	1560	885	1316.04	671.698
Ahcyl1	chr3:107466037-107499466	126.56	98.0938	-0.367589	0.00403605	0.0263529	860	472	685.849	435.849
Pgrmc2	chr3:40870247-40886968	54.3206	42.46	-0.355395	0.00675468	0.0394052	421	126	342.453	148.113
Smc4	chr3:68808893-68838545	85.5513	111.575	0.383154	0.00236224	0.0173983	614	348	711.321	565.094
Elf2	chr3:51059586-51129909	26.0904	34.2575	0.392903	0.00699583	0.0405786	145	70	161.321	115.094
Atp8b2	chr3:89743402-89767430	18.8125	25.1417	0.41839	0.00165369	0.0130443	245	140	299.057	191.509
Arhgap29	chr3:121656243-121719071	21.4313	28.7924	0.42597	0.00131342	0.0109388	154	129	243.396	192.453
Fubp1	chr3:151873421-151899794	16.9905	23.1363	0.445428	0.000760906	0.00707539	286	144	391.509	222.642
Mcl1	chr3:95462642-95467101	95.6422	130.733	0.450909	0.000333061	0.0035989	776	389	1107.55	566.981
Slc25a24	chr3:108926066-108971327	39.3334	54.7146	0.476171	0.000229511	0.00263577	618	14	977.358	32.0755
Ensa	chr3:95428901-95436039	82.5431	115.509	0.484787	0.00211048	0.0159164	427	244	590.566	348.113
S100a6	chr3:90416815-90418336	421.382	589.853	0.485227	0.000101682	0.00132631	1111	184	1419.81	422.642
Prkci	chr3:30894692-30951662	58.012	84.651	0.545174	1.21934e-05	0.000221313	1045	330	1504.72	519.811
Cenpe	chr3:134875526-134936504	16.615	24.2599	0.546088	2.31817e-05	0.000381925	478	270	730.189	371.698
Pygo2	chr3:89234758-89239050	25.1436	36.7405	0.547181	0.000122784	0.00155852	135	56	181.132	76.4151
Prkacb	chr3:146392542-146475910	50.7244	74.7812	0.559995	0.00046077	0.00470949	358	181	574.528	279.245
1810037I17Rik	chr3:122627314-122629112	49.8476	75.7771	0.604238	0.000235252	0.0026908	101	26	134.906	47.1698
Txnip	chr3:96359690-96370724	47.557	72.8691	0.615649	2.29595e-05	0.000379051	547	105	812.264	219.811
Ptbp2	chr3:119421659-119486306	17.4024	27.6656	0.668807	6.77487e-06	0.000134489	42	26	66.0377	45.283
Iqgap3	chr3:87885972-87924970	19.4464	30.9857	0.672103	3.20856e-07	9.59606e-06	280	140	485.849	230.189
Rab13	chr3:90024738-90029885	18.7736	29.9766	0.675131	0.00260562	0.0187284	28	9	43.3962	16.0377
Ccna2	chr3:36451527-36470918	67.7106	110.203	0.702716	2.32416e-07	7.29761e-06	406.659	477.591	604.899	801.138
Mov10	chr3:104597749-104621481	14.0398	22.9856	0.711211	2.13642e-05	0.000358229	41	28	79.2453	46.2264
Gbp7	chr3:142193301-142213047	1.88938	3.16988	0.74652	0.00704076	0.0407595	42	0	80.1887	0
Pmf1	chr3:88198064-88214238	34.2647	57.7639	0.753444	3.89027e-05	0.000595091	76	35	126.415	74.5283
Casp6	chr3:129604342-129617020	18.1041	30.6474	0.759445	9.84808e-05	0.00128901	70	70	152.83	100.943
Trim2	chr3:83965795-84024799	16.3874	28.5613	0.801479	1.87318e-09	1.01107e-07	251	85	479.245	130.189
Zfp704	chr3:9427009-9610085	10.0119	17.5766	0.811936	1.78654e-10	1.25002e-08	616	185	1132.08	392.453
Psrc1	chr3:108186721-108191149	3.85541	7.31618	0.924205	0.00634901	0.0374079	21	8	48.1132	13.2075
Fam102b	chr3:108773914-108830525	10.5936	20.1198	0.925419	1.41438e-10	1.0083e-08	395	67	729.245	214.151
Sass6	chr3:116265890-116333902	4.37623	8.89436	1.0232	1.20905e-05	0.00022033	57.3558	37.2951	173.079	76.727
Dclk1	chr3:55046447-55342990	3.28995	6.97477	1.08408	6.55405e-06	0.000130793	75	34	166.981	76.4151
Ccdc109b	chr3:129617877-129673124	4.66285	11.0451	1.24412	0.000263056	0.00296102	8	17	45.283	38.6792
Smad9	chr3:54559503-54605179	0.57622	1.37571	1.25548	0.00330743	0.022557	9	7	33.0189	11.3208
Cfi	chr3:129539656-129578246	0.813334	2.3323	1.51983	0.00584116	0.0352366	2	5	16.0377	8.49057
Gbp2	chr3:142283626-142300972	3.31328	12.1769	1.87781	2.63181e-11	2.27722e-09	35	11	124.528	46.2264
Gbp1	chr3:142257810-142282140	1.37139	5.29707	1.94955	2.62204e-07	8.0983e-06	28	0	105.66	0.943396
Postn	chr3:54165028-54194963	6.45564	31.3078	2.27789	0	0	83	16	455.66	95.283
Extl1	chr4:133912287-133928462	1.2105	0.0647368	-4.22487	3.15168e-05	0.000501745	0	18	0	0.943396
Rps6	chr4:86500002-86503271	5.42865	0.552399	-3.29681	1.97194e-06	4.57094e-05	0	0	0	0
Tln1	chr4:43544384-43575455	47.333	6.69394	-2.82192	0	0	81	1196	14.1509	175.472
Zswim5	chr4:116550006-116661710	3.67219	0.830774	-2.14411	8.2587e-11	6.1958e-09	4	56	0	9.43396
Tmem51	chr4:141586907-141644016	2.97948	0.728726	-2.03161	0.000568241	0.00562534	0	16	0	1.88679
Slc6a9	chr4:117507862-117545075	10.2161	2.8588	-1.83737	7.43405e-13	8.26127e-11	0	108	0	35.8491
Ak4	chr4:101091893-101140376	3.30546	0.938489	-1.81644	2.98429e-08	1.1953e-06	19	86	1.88679	25.4717
Ephb2	chr4:136209524-136391850	1.81408	0.545742	-1.73295	6.28044e-05	0.000901124	1	23	0	6.60377
Cntfr	chr4:41604528-41644123	7.03869	2.23027	-1.65809	0.000487831	0.00494594	0	39	0	7.54717
Slc25a33	chr4:149118144-149148376	26.8224	8.66329	-1.63045	1.26565e-14	1.99253e-12	1	147	0	35.8491
Casz1	chr4:148178500-148329001	2.93656	0.991039	-1.56711	1.28686e-05	0.000232185	1	55	0	20.7547
Unc13b	chr4:43071855-43277759	5.00322	1.77069	-1.49854	1.62109e-07	5.35715e-06	0	90	0	35.8491
Lrp8	chr4:107474863-107549445	7.87387	2.87227	-1.45488	2.4138e-09	1.28453e-07	28	255	7.54717	84.9057
Adc	chr4:128609389-128639661	4.10361	1.68826	-1.28136	0.00240377	0.0176583	3	22	0.943396	12.2642
Dhcr24	chr4:106233642-106261718	36.4465	15.0294	-1.27799	0	0	28	566	13.2075	244.34
Pm20d2	chr4:33257381-33276712	1.2087	0.499437	-1.27508	0.00353482	0.023766	0	52	0	23.5849
Mtap	chr4:88783273-88826994	54.8041	23.1488	-1.24334	0	0	84	656	41.5094	305.66
Smpdl3b	chr4:132288880-132313086	7.3355	3.20132	-1.19623	0.000245971	0.00279647	1	80	0	44.3396
Gpbp1l1	chr4:116230331-116272871	11.0117	4.93844	-1.1569	6.40246e-08	2.34103e-06	2	79.5374	2.83019	31.5977
Kazn	chr4:141658304-141795316	3.65173	1.63798	-1.15666	0.00743305	0.0426601	5	63	0.943396	34.9057
B930041F14Rik	chr4:155068450-155070592	3.80553	1.7243	-1.14209	0.0046452	0.0295142	5	16	2.83019	12.2642
Gjb4	chr4:127028329-127031325	7.9076	3.59202	-1.13844	0.00145808	0.0118306	0	35	0	19.8113
Sigmar1	chr4:41685368-41688186	35.2863	16.3916	-1.10615	3.09348e-09	1.58663e-07	0	31	0	9.43396
Camk2n1	chr4:138011062-138016041	20.6141	9.74245	-1.08128	6.58575e-11	5.1912e-09	3	126	1.88679	57.5472
Mknk1	chr4:115511850-115551853	17.7613	8.43854	-1.07367	5.97947e-08	2.20773e-06	0	123	0	70.7547
Rragd	chr4:33069972-33109155	4.91186	2.38106	-1.04467	1.75819e-05	0.000303797	0	118	0	61.3208
Fggy	chr4:95224197-95593630	26.2419	13.1357	-0.99838	1.46694e-07	4.91945e-06	0	134	0	61.3208
Eif2b3	chr4:116692012-116759457	20.3932	10.4818	-0.960204	2.21172e-05	0.000367593	13	52	14.1509	33.9623
Mecr	chr4:131399385-131423702	10.3399	5.32321	-0.957848	0.0029024	0.0204467	0	29	0	16.0377
B3galt6	chr4:155363574-155366787	3.58343	1.85154	-0.952616	0.00423935	0.0273339	7	78	6.60377	38.6792
Srm	chr4:147965621-147968728	31.3351	16.5349	-0.922266	6.04517e-06	0.000122143	2	88	0	45.283
Asap3	chr4:135762279-135802488	2.30164	1.21751	-0.918733	0.00327224	0.0223439	3	76	0.943396	39.6226
Nkain1	chr4:130125704-130169623	8.96903	4.855	-0.88548	0.0003724	0.00394132	1	110	0	62.2642
Runx3	chr4:134676559-134733905	6.29861	3.46619	-0.861683	0.000296923	0.00327244	7	93	1.88679	60.3774
Tmem64	chr4:15192966-15213900	4.87561	2.72141	-0.841229	0.000545776	0.00545054	0	72	0	48.1132
Plk3	chr4:116799417-116806557	6.62154	3.7072	-0.836838	0.00470126	0.0297869	1	26	0.943396	14.1509
Tdrd7	chr4:46000333-46047631	11.5297	6.5354	-0.819008	2.5643e-05	0.000415234	35	142	17.9245	66.0377
Zdhhc21	chr4:82444641-82505565	11.3136	6.43449	-0.814161	3.43184e-08	1.3554e-06	23	464	17.9245	324.528
Eif2c3	chr4:126017921-126106786	2.33247	1.33833	-0.801421	0.00260325	0.0187265	4	42	0.943396	34.9057
Faah	chr4:115669260-115690507	4.81324	2.78209	-0.790837	0.00287283	0.0202888	21	88	19.8113	48.1132
D730040F13Rik	chr4:56888884-56960301	12.8868	7.47538	-0.785671	2.43154e-07	7.59272e-06	46	342	26.4151	242.453
Ttc39b	chr4:82866204-82970093	5.37065	3.15832	-0.76594	2.26732e-05	0.000375733	14	248	8.49057	129.245
1810074P20Rik	chr4:25175732-25208968	14.6331	8.73428	-0.744478	6.76239e-06	0.000134477	9	387	13.2075	229.245
Nol9	chr4:151413435-151435603	19.1449	11.6792	-0.713021	1.40187e-05	0.00025024	22	375	17.9245	252.83
Cdkn2a	chr4:88920376-88940523	49.2347	30.4887	-0.691399	0.000437547	0.00452518	0	48	0	29.2453
D4Bwg0951e	chr4:80556589-80600205	12.0592	7.4969	-0.685773	0.00757479	0.0431242	1	66	0.943396	38.6792
Ctps	chr4:120212472-120242881	62.4871	39.2944	-0.669234	5.25941e-07	1.44347e-05	5	431	0.943396	282.075
Usp24	chr4:105988817-106113932	30.0321	19.1393	-0.649967	2.80883e-07	8.51284e-06	112	719	83.0189	468.868
Mdn1	chr4:32744093-32862192	8.07543	5.154	-0.647845	1.58726e-06	3.78602e-05	31	571	26.4151	382.075
Whrn	chr4:63075943-63156985	16.2364	10.431	-0.638356	0.00137537	0.0113264	0	208	0.943396	137.736
6230409E13Rik	chr4:21858472-21928608	7.19573	4.65569	-0.628148	8.0002e-05	0.00109785	60	272	59.434	196.226
Usp45	chr4:21703416-21765019	11.6429	7.56275	-0.622461	8.07853e-05	0.00110297	2	396	1.88679	268.868
Cmpk1	chr4:114633217-114659833	34.2801	22.5551	-0.603922	0.000251654	0.00285536	0	135	0.943396	66.9811
Abca1	chr4:53043660-53172767	30.1433	19.8484	-0.60281	1.83251e-06	4.28278e-05	353	1108	202.83	849.057
Epha2	chr4:140857135-140885299	37.7139	24.9228	-0.597629	9.21287e-06	0.000174921	118	559	77.3585	411.321
Acot7	chr4:151552208-151645964	77.052	51.1681	-0.590586	0.00220884	0.0164935	2	373	0	268.868
Pgm2	chr4:99602055-99659899	65.5549	43.5592	-0.589727	1.21373e-05	0.000220829	1	308	0	171.698
Cpt2	chr4:107576586-107596194	39.024	26.094	-0.580644	9.60734e-05	0.00126333	31	395	22.6415	260.377
Ndufaf4	chr4:24825229-24832148	15.7781	10.5751	-0.577246	0.000564385	0.00559695	2	122	0.943396	64.1509
Slc31a1	chr4:62021734-62052803	41.9905	28.2053	-0.574096	1.6804e-05	0.000291243	83	444	63.2075	308.491
Ptplad2	chr4:88058833-88084830	17.5082	11.7695	-0.572984	0.0037857	0.0249862	1	186	1.88679	149.057
Impad1	chr4:4691500-4720453	38.4658	25.8828	-0.571586	1.30738e-05	0.000235225	27	798	20.7547	513.208
Hspg2	chr4:137024717-137126545	55.2428	37.3867	-0.56326	3.49025e-05	0.000545682	558	2868	415.094	2046.23
Nol6	chr4:41061459-41071372	11.1377	7.55843	-0.559293	0.00128935	0.0107858	6	229	2.83019	173.585
Nadk	chr4:154936500-154965110	51.5688	35.5066	-0.538409	0.000953112	0.00845346	4	244	3.77358	195.283
Hsdl2	chr4:59594434-59631566	23.32	16.1406	-0.530875	0.00125754	0.0105556	0	238	0	170.755
Rap1gap	chr4:137220640-137285776	21.3167	14.88	-0.518609	0.00301851	0.0209997	12	250	12.2642	194.34
Necap2	chr4:140622426-140634260	31.6022	22.1319	-0.513898	0.00205264	0.0155943	17	224	20.7547	186.792
Zmpste24	chr4:120731842-120770848	39.3028	27.5437	-0.512907	0.00016491	0.00201429	3	529	2.83019	413.208
Zcchc7	chr4:44769430-44945086	16.4437	11.6995	-0.491093	0.00807321	0.0454677	0	159	0	137.736
Wasf2	chr4:132686547-132754245	25.5133	18.2251	-0.485319	0.000641903	0.00621114	62	296	50.9434	189.623
Sdhb	chr4:140517185-140535107	291.941	211.735	-0.463417	0.000244788	0.00278861	8	1260	5.66038	968.868
Plin2	chr4:86302468-86315963	52.5758	38.1404	-0.463076	0.00144991	0.0117727	2	562	1.88679	423.585
Rps6ka1	chr4:133403205-133443714	32.669	23.8865	-0.45173	0.00158162	0.012634	17	478	26.4151	350.943
Pafah2	chr4:133952274-133983327	29.9632	21.9141	-0.451335	0.001925	0.0148032	131	464	97.1698	314.151
Bag1	chr4:40883430-40895327	95.4412	70.6814	-0.433282	0.00180843	0.0140305	0	161	0.943396	154.717
Faf1	chr4:109349231-109636565	25.1976	18.7608	-0.425564	0.00229292	0.0170093	4	216	0.943396	164.151
Akap2	chr4:57858119-57909856	39.9736	29.822	-0.422669	0.00803875	0.0453334	4	1324	7.54717	1050.94
Atp6v0b	chr4:117556934-117559934	135.415	101.499	-0.415914	0.00282674	0.0199903	2	253	0.943396	197.17
Fblim1	chr4:141131976-141161967	52.3434	39.907	-0.391367	0.00301134	0.0209794	110	558	82.0755	476.415
Rad23b	chr4:55362913-55405109	56.8605	43.7094	-0.379483	0.00293878	0.0206006	8	647	0	457.547
Rcc2	chr4:140257387-140279135	43.17	33.8672	-0.350141	0.00755939	0.0430798	9	299	2.83019	191.509
Plaa	chr4:94231829-94269938	23.7119	18.633	-0.347751	0.00777322	0.0441209	14	386	13.2075	326.415
Clstn1	chr4:148960746-149022008	129.479	166.575	0.36346	0.00440116	0.0281689	5	2226	5.66038	2958.49
Clic4	chr4:134769884-134828675	52.5499	67.988	0.371593	0.00293595	0.0205934	112	490	129.245	673.585
Smc2	chr4:52452120-52501131	22.3876	29.1997	0.383249	0.00348278	0.0234565	54	303	84.9057	354.717
Ube2r2	chr4:41083053-41140403	36.4513	47.9377	0.395191	0.00260054	0.0187265	0	153	0.943396	226.415
Psip1	chr4:83101584-83132294	22.4623	29.5619	0.396229	0.00608043	0.0362086	0	196	0	251.887
Ccnl2	chr4:155186597-155198652	34.95	46.7925	0.420987	0.00253865	0.0184223	30	371	47.1698	554.717
D4Wsu53e	chr4:134479539-134483285	74.4188	100.166	0.428654	0.00161051	0.0127658	11	258	22.6415	332.075
Casp8ap2	chr4:32702447-32740240	8.34613	11.4594	0.457359	0.00252142	0.0183324	6	251	12.2642	367.925
Sfrs18	chr4:21773473-21803622	26.0749	36.0789	0.468493	0.000361143	0.00385007	20	411.978	21.6981	568.84
Magoh	chr4:107552417-107560003	91.0235	126.094	0.470186	0.00525524	0.0326759	0	59	0	94.3396
Gng10	chr4:59048027-59054771	33.3857	47.3085	0.50287	0.00491167	0.0309127	0	96	0.943396	205.66
Snrnp40	chr4:130037378-130067278	18.3236	26.0015	0.504894	0.00828779	0.0463225	18	70	11.3208	99.0566
Nbl1	chr4:138638206-138648885	17.0228	24.2933	0.513089	0.0063496	0.0374079	26	96	40.566	133.962
Ddx58	chr4:40150809-40186858	7.07717	10.2496	0.534328	0.00198648	0.0152037	84	145	94.3396	250
Srsf4	chr4:131429553-131457640	27.2785	39.6605	0.53994	0.000293671	0.00325075	29	101	41.5094	166.981
Mier1	chr4:102787069-102838354	13.0272	18.9649	0.541801	0.00122677	0.0103695	5	141	7.54717	242.453
S100pbp	chr4:128828068-128866726	11.0801	17.3227	0.644694	0.00582756	0.0351733	0	35	0	56.6038
Ctnnbip1	chr4:148892349-148940546	8.78295	14.0995	0.682865	0.00203678	0.0155154	22	68	40.566	133.019
Kif2c	chr4:116832240-116855229	11.8925	19.3285	0.700676	6.09534e-05	0.000880135	27	58	50	134.906
Bach2	chr4:32504409-32673083	2.59777	4.22423	0.701414	0.000457386	0.00468759	0	80	0	159.369
Ube2j1	chr4:33118399-33139339	19.0798	31.1282	0.706175	8.362e-07	2.16481e-05	3	366	3.77358	611.321
Vamp3	chr4:150421413-150432062	29.4688	48.9011	0.730679	6.63752e-07	1.7715e-05	26	142	46.2264	258.491
Melk	chr4:44313788-44377547	13.1532	21.8883	0.734748	1.06779e-05	0.000198743	2	169	0.943396	316.981
Nasp	chr4:116273656-116300556	32.2044	53.706	0.737823	4.76083e-05	0.000710989	5	168	6.60377	318.868
Rpa2	chr4:132324274-132334661	10.2917	17.2585	0.74583	0.000835701	0.00766397	0	126	0	243.396
Lrrc42	chr4:106906118-106926138	38.7122	64.9181	0.745834	2.59349e-07	8.07616e-06	0	216	0.943396	423.585
Id3	chr4:135699736-135701307	71.063	119.663	0.751808	4.39879e-07	1.23723e-05	0	28	0	49.0566
Zfp362	chr4:128450328-128483356	10.3691	18.0858	0.802573	8.49163e-06	0.000163417	0	46	0	83.0189
Akna	chr4:63028161-63064479	1.82086	3.21013	0.818008	0.0030507	0.0211603	2	59	0	103.774
Cdkn2c	chr4:109333480-109337977	44.414	79.0789	0.832277	1.87897e-07	6.06785e-06	0	81	0	184.906
Rad54l	chr4:115748069-115796295	4.2842	7.66973	0.840151	0.00132044	0.0109862	0	34	0	67.9245
Clspn	chr4:126234223-126271147	5.73409	10.3913	0.857734	2.04325e-06	4.69783e-05	0	153	0.943396	284.906
Ccdc163	chr4:116381534-116387709	10.7362	19.5131	0.861963	0.000958472	0.00848109	6	35	14.1509	90.566
Hivep3	chr4:119487282-119808016	0.99757	1.83054	0.875781	0.00211998	0.0159774	3	36	9.43396	58.4906
Plekhg5	chr4:151470827-151489509	4.84952	9.09154	0.906683	1.13874e-05	0.000209538	1	81	0	150
Tnc	chr4:63620818-63708049	36.9769	70.0962	0.922714	1.98952e-13	2.42486e-11	239	669	433.019	1338.68
Eif2c4	chr4:126166786-126210702	1.11754	2.12167	0.924876	0.00282224	0.0199813	6	27	13.2075	45.283
Stk40	chr4:125781200-125818273	5.51721	10.7055	0.95634	5.56961e-06	0.000114141	1	65	0.943396	103.774
Trp53inp1	chr4:11083587-11101524	5.28759	10.4739	0.986117	1.14134e-06	2.8433e-05	20	106	49.0566	227.358
Marcksl1	chr4:129190824-129193225	20.6253	41.1678	0.997098	1.30725e-08	5.67726e-07	0	48	0	103.774
E2f2	chr4:135728308-135751971	1.48965	3.0153	1.01732	0.00114246	0.00981047	1	37	0.943396	89.6226
Ror1	chr4:99768395-100115150	1.81834	3.85625	1.08458	0.000830471	0.00762835	0	24	0.943396	40.566
Stmn1	chr4:134024234-134029758	4.40834	10.8771	1.30298	0.000745088	0.00697982	0	46	0	124.528
Mfap2	chr4:140566338-140571899	12.3831	32.1916	1.37831	1.39114e-06	3.41312e-05	0	31	0.943396	76.4151
Cyp2j5	chr4:96294122-96330810	0.284893	1.17954	2.04974	0.0014464	0.0117527	1	5	0.943396	16.0377
Tox	chr4:6614532-6917870	0.127869	1.24814	3.28705	0.000521821	0.00524831	0	2	0	10.3774
3110047P20Rik	chr5:64040341-64201782	3.2406	0.44334	-2.86977	0	0	1	135	0	22.6415
Nipal1	chr5:73039034-73062317	8.00167	1.51674	-2.39932	0	0	12	192	5.66038	39.6226
Tesc	chr5:118477832-118511879	48.0181	12.2646	-1.96908	1.77636e-15	3.30082e-13	103	41	33.9623	9.43396
Cxcl10	chr5:92760866-92843653	6.89028	2.1917	-1.65251	0.000697368	0.006637	12	13	1.88679	5.66038
Sel1l3	chr5:53498321-53604691	5.02748	1.73694	-1.53329	3.37007e-08	1.33566e-06	33	46	12.2642	9.43396
Rassf6	chr5:91032101-91069513	3.78716	1.47782	-1.35765	0.00200637	0.0153352	24	0	8.49057	0
Mafk	chr5:140267489-140278606	23.1746	9.20931	-1.33138	1.42331e-13	1.79257e-11	128	63	63.2075	20.7547
Bmp2k	chr5:97426707-97540615	11.3463	4.51058	-1.33084	2.53131e-14	3.77531e-12	189	228	84.9057	95.283
Cxcl1	chr5:91320270-91322141	20.2515	8.06432	-1.3284	1.83768e-05	0.00031418	40	22	17.9245	6.60377
Mthfd2l	chr5:91360221-91450395	6.48242	2.76029	-1.23171	0.000123453	0.00156525	42	21	28.3019	8.49057
Ephb4	chr5:137791336-137815750	46.2224	19.72	-1.22893	0	0	366	492	166.038	162.264
Lrrc8c	chr5:105948489-106037973	8.52978	3.6726	-1.21571	2.26676e-06	5.15937e-05	49	31	23.5849	13.2075
Sgcb	chr5:74023987-74038970	10.3878	4.59333	-1.17728	2.02965e-08	8.52076e-07	8	167	1.88679	74.5283
Ubl3	chr5:149316206-149364364	57.1291	25.4753	-1.16513	2.22045e-16	4.84015e-14	128	212	69.8113	98.1132
Cyp51	chr5:4080673-4104697	60.4141	27.2476	-1.14875	0	0	522	746	272.642	336.792
Insig1	chr5:28397951-28405202	29.4126	13.4026	-1.13392	7.78266e-12	7.23086e-10	0	6	0	4.71698
Sema3c	chr5:17080633-17236085	53.2624	24.4262	-1.12469	0	0	482	405	207.547	193.396
Lap3	chr5:45884612-45903930	74.7687	34.6568	-1.1093	1.11022e-15	2.28807e-13	395	378	207.547	180.189
Sdad1	chr5:92713035-92739050	21.3121	9.91993	-1.10327	2.0961e-13	2.52759e-11	355	298	166.981	141.509
Msi1	chr5:115879693-115904211	8.51226	3.99271	-1.09217	0.00101519	0.00888382	20	49	12.2642	19.8113
Tada2b	chr5:36807833-36826934	19.5886	9.4846	-1.04635	1.86994e-05	0.000318734	114.149	130.625	82.5911	59.9668
5430416N02Rik	chr5:100849860-100858554	27.8242	13.6715	-1.02517	0.00160099	0.0127082	28	34	16.0377	16.9811
Cxcl5	chr5:91188324-91190651	7.70614	3.79421	-1.02221	0.00216883	0.0162483	31	16	20.7547	8.49057
Stbd1	chr5:93032076-93035605	13.776	6.89583	-0.998358	2.94112e-05	0.000471537	74	91	27.3585	56.6038
Serpine1	chr5:137537375-137548142	39.2912	20.1401	-0.964132	5.32223e-11	4.30911e-09	192	558	154.717	285.849
Fam185a	chr5:20930720-20987942	7.57974	3.91429	-0.953398	0.000121925	0.00154935	133	28	56.6038	17.9245
Zan	chr5:137819864-137918292	1.20766	0.629631	-0.939641	0.00027642	0.00308692	22	50	23.5849	13.2075
Dnajc2	chr5:21263094-21290983	40.0436	21.0106	-0.930454	6.47399e-09	3.10943e-07	144	108	83.0189	66.9811
Wfs1	chr5:37357342-37380221	29.9574	16.0695	-0.898589	1.13659e-09	6.50668e-08	311	287	180.189	152.83
Psph	chr5:130271433-130293129	71.1892	38.1973	-0.898187	2.0066e-09	1.07796e-07	140	178	88.6792	111.321
Lrrc8b	chr5:105844793-105915208	11.2474	6.09488	-0.883923	4.40216e-05	0.000665313	73	16	32.0755	11.3208
Ccdc64	chr5:116099294-116181568	15.2691	8.27859	-0.883155	0.000132514	0.00165972	29	65	14.1509	35.8491
Cad	chr5:31357183-31380852	23.3479	13.027	-0.841793	4.0028e-10	2.56338e-08	351	298	223.585	157.547
Ankib1	chr5:3689999-3803109	31.6485	18.0552	-0.809725	5.36742e-10	3.30651e-08	282	194	160.377	120.755
Klf3	chr5:65194761-65221368	39.1025	22.3991	-0.803818	1.51714e-07	5.05787e-06	157	174	93.3962	99.0566
Pus1	chr5:111202685-111209634	52.9721	30.7474	-0.784766	3.26886e-06	7.20866e-05	29	34	23.5849	31.1321
Fndc4	chr5:31594618-31598250	31.8092	18.931	-0.748694	3.74257e-06	8.06502e-05	83	190	70.7547	110.377
Lrrc8d	chr5:106128987-106244234	25.9956	15.5542	-0.740964	0.000130366	0.00163463	325	129	189.623	63.2075
Slc7a1	chr5:149138985-149211480	43.3836	25.9789	-0.739808	5.86664e-09	2.82972e-07	1045	1055	664.151	605.66
Ept1	chr5:30559157-30598976	14.8329	8.88857	-0.738775	4.30843e-07	1.21483e-05	328	127	208.491	67.9245
Limch1	chr5:67137078-67448398	17.6617	10.6122	-0.734901	1.94747e-05	0.000329964	293	241	255.66	130.189
Pitpnm2	chr5:124568698-124666427	15.2627	9.25512	-0.721688	7.35934e-07	1.95359e-05	187	120	120.755	75.4717
Pgam5	chr5:110688153-110698918	48.3187	29.4287	-0.715355	6.59201e-05	0.000938699	198	239	133.019	149.057
Steap1	chr5:5736321-5749317	124.308	75.8316	-0.713043	2.71953e-07	8.28651e-06	314	136	166.038	84.9057
Tbl2	chr5:135625580-135638532	11.5166	7.08169	-0.701547	7.62433e-05	0.00106039	130	84	83.9623	45.283
Lnx2	chr5:147828230-147888148	11.2291	6.95616	-0.690874	8.25335e-05	0.00112307	197	174	124.528	82.0755
B3galtl	chr5:150480831-150565174	11.7342	7.27099	-0.690499	6.59003e-05	0.000938699	99	175	74.5283	105.66
Clock	chr5:76641201-76733573	27.0843	17.0583	-0.666981	2.71339e-07	8.28651e-06	340	400	255.66	213.208
Cpeb2	chr5:43542924-43680963	11.3292	7.27791	-0.63845	0.000303438	0.00332316	28	128	28.3019	69.8113
Tbc1d1	chr5:64551449-64742725	23.445	15.097	-0.635015	4.44441e-06	9.38126e-05	255	242	168.868	154.717
Arpc1b	chr5:145875124-145889055	116.543	76.3863	-0.609474	4.8813e-06	0.000101522	136	273	120.755	153.774
Eif2ak1	chr5:144578660-144670708	33.8511	22.2974	-0.602329	0.000353571	0.00378802	195	263	139.623	152.83
Rbm19	chr5:120566521-120648980	19.3083	12.8875	-0.583246	0.000175167	0.00211676	141	109.681	106.604	88.6792
Bri3bp	chr5:125921937-125941255	27.072	18.0857	-0.581952	7.82416e-06	0.000152122	392	493	322.642	316.038
Pus7	chr5:23246513-23289479	14.2543	9.52339	-0.581849	0.00110986	0.00958862	61	80	46.2264	42.4528
Uso1	chr5:92566963-92631821	63.2458	42.317	-0.579734	5.36128e-06	0.000110491	549	422	395.283	279.245
2410131K14Rik	chr5:118695235-118713123	18.314	12.2556	-0.579506	0.00106714	0.00926156	223	159	177.358	106.604
Smurf1	chr5:145637363-145726699	27.8245	18.7384	-0.570362	2.13112e-05	0.00035787	237	188	202.83	121.698
Tpst2	chr5:112705726-112744376	37.7664	25.6514	-0.558067	0.000542718	0.00542957	90	101	62.2642	73.5849
Coq2	chr5:101083744-101103275	20.8978	14.316	-0.545722	0.00644844	0.037931	41	80	29.2453	58.4906
Hspb8	chr5:116858503-116872873	37.5637	25.7548	-0.544498	0.000760643	0.00707539	285	1	219.811	0.943396
Mmab	chr5:114881042-114894036	23.7858	16.3624	-0.539717	0.000599886	0.00587395	156	159	110.377	106.604
Aacs	chr5:125956242-125997773	35.2519	24.2533	-0.53952	0.000138017	0.00171726	254	249	199.057	176.415
Anxa3	chr5:97222403-97274987	246.415	169.845	-0.536872	2.16274e-05	0.000362106	1163	193	854.717	123.585
Stx18	chr5:38430473-38528057	30.7475	21.2763	-0.531226	0.00326412	0.0223153	78	81	62.2642	37.7358
Steap2	chr5:5664830-5694568	47.4663	32.852	-0.53092	0.000266879	0.00299809	1468	1013	1094.34	766.981
Flt1	chr5:148373771-148537564	7.24428	5.02608	-0.527406	0.00301981	0.0209997	138	56	92.4528	54.717
Slc4a2	chr5:23931049-23946765	114.735	80.7256	-0.507202	0.000519248	0.00522853	876	651	689.623	446.226
Letm1	chr5:34084000-34125353	55.3833	38.9844	-0.506555	9.31651e-05	0.00123269	275	295	225.472	184.906
Ddx54	chr5:121063138-121084244	34.5602	24.3591	-0.504651	0.000202602	0.00238969	402	220	291.509	183.962
Man2b2	chr5:37198051-37221888	15.0858	10.6562	-0.501504	0.00339775	0.0229985	275	1	165.094	0.943396
11-Sep	chr5:93522482-93603984	158.541	112.196	-0.498828	0.000237443	0.00271312	2122	1473	1609.43	1083.96
Sdk1	chr5:141717487-142689745	19.0044	13.4494	-0.49879	0.000153837	0.00189126	381	221	283.019	192.453
Fosl2	chr5:32438844-32460212	52.7642	38.2328	-0.464746	0.000222963	0.00258943	503	702	305.66	569.811
Naa25	chr5:121847990-121890122	34.1069	24.7167	-0.464575	0.00106824	0.00926156	201	186	133.962	133.962
Por	chr5:136165083-136211195	58.6764	42.5303	-0.464291	0.000580141	0.00573813	300	149	233.962	128.302
Pgm1	chr5:64484188-64519397	62.7016	45.6575	-0.457653	0.000773494	0.00715135	197	369	130.189	327.358
Taok3	chr5:117570137-117725107	20.7255	15.1286	-0.454134	0.0083447	0.0465488	122	85	101.887	57.5472
Sec31a	chr5:100790667-100845253	96.2591	70.7337	-0.444526	0.000441912	0.00456615	916	767	739.623	628.302
Plbd2	chr5:120926555-120953632	27.6908	20.3725	-0.44278	0.00201152	0.0153436	375	293	303.774	225.472
0610007L01Rik	chr5:130695613-130719635	41.0077	30.2317	-0.439831	0.0059008	0.0355396	305	218	266.981	171.698
Stim2	chr5:54389761-54512296	13.6497	10.0643	-0.43962	0.00506268	0.0316872	103	120	89.6226	93.3962
Nop14	chr5:34981184-35002797	44.7555	33.0125	-0.439052	0.0015226	0.0122576	222	257	158.491	203.774
Fam20c	chr5:139231034-139286017	59.2098	43.801	-0.434873	0.000865267	0.00786512	283	448	270.755	277.358
4930471M23Rik	chr5:30950311-30962102	22.3326	16.7383	-0.415997	0.00782	0.044342	148	122	101.887	97.1698
Kdelr2	chr5:144165498-144182955	78.4407	58.8099	-0.415542	0.00204609	0.0155654	222	243	180.189	161.321
Pcolce	chr5:138046334-138052632	734.772	553.42	-0.408921	0.00422203	0.0272688	1251	2456	978.302	1892.45
Gbas	chr5:130230949-130264201	163.105	123.232	-0.404419	0.00130062	0.0108561	723	666	623.585	453.774
Antxr2	chr5:98313706-98459981	28.9046	21.8678	-0.40249	0.00412269	0.0268259	199	179	180.189	145.283
Ube3c	chr5:29895781-30002617	47.9566	37.0535	-0.37212	0.0032514	0.0222418	344	284	304.717	212.264
Srp72	chr5:77403725-77428960	76.6065	59.8817	-0.355353	0.00476009	0.0300924	458	460	387.736	352.83
Cct6a	chr5:130293260-130322231	246.932	193.188	-0.354111	0.00565848	0.034539	1085	728	950.943	607.547
Abcf2	chr5:24071158-24083285	59.4733	46.653	-0.350271	0.00824335	0.0461794	105	45	97.1698	33.0189
Hip1	chr5:135882387-136020992	24.4469	19.323	-0.339327	0.00815749	0.0458417	681	565	590.566	409.434
Gigyf1	chr5:137960107-137969163	24.79	31.398	0.340915	0.00836452	0.0466364	228	203	257.547	298.113
C330019G07Rik	chr5:33131855-33196879	11.6996	14.9973	0.358243	0.00601044	0.0359516	142	139	186.792	176.415
Chfr	chr5:110564858-110605523	31.8421	40.9427	0.362668	0.00756404	0.0430846	265	168	357.547	198.113
Pan3	chr5:148242155-148360077	19.9684	26.002	0.380907	0.00535138	0.0330863	55	102	100	153.774
Tacc3	chr5:34000795-34014846	29.3635	38.2579	0.381737	0.00748551	0.0427937	235	180	301.887	264.151
Lrpap1	chr5:35434154-35448346	39.0963	50.9598	0.382329	0.00394854	0.0259281	326	395	456.604	505.66
Galnt11	chr5:24728710-24771736	25.5862	33.5671	0.391681	0.00824589	0.0461794	164	125	256.604	136.792
Fbxo21	chr5:118426778-118460200	24.809	32.6684	0.397029	0.00339855	0.0229985	189	190	304.717	245.283
Cdk14	chr5:4803384-5380251	12.635	16.6391	0.39715	0.00748653	0.0427937	117	124	165.094	160.377
Scarb2	chr5:92872898-92934634	42.619	56.136	0.397431	0.004159	0.0269693	206	161	278.302	226.415
Usp12	chr5:147546387-147606532	58.9497	77.6749	0.397965	0.00141691	0.0115545	444	589	738.679	750
Pole	chr5:110715337-110766472	10.313	13.5971	0.398839	0.00522904	0.0325665	135	89	172.642	111.321
G3bp2	chr5:92481171-92512761	72.511	96.0816	0.40606	0.00571363	0.0347446	371	209	541.509	310.377
Polr1d	chr5:147889116-147922935	107.082	141.948	0.406647	0.00824451	0.0461794	65	125	77.3585	163.208
Rasl11a	chr5:147656646-147659302	188.089	251.209	0.417476	0.000917917	0.00821847	606	450	907.547	613.208
Gltp	chr5:115119510-115140944	37.8249	50.9295	0.429166	0.00485583	0.0306123	87	121	152.83	166.981
Rfc2	chr5:135058559-135074198	33.834	45.9559	0.441776	0.00563833	0.0344531	66	70	99.0566	79.2453
Git2	chr5:115177416-115223501	15.2149	20.7862	0.450145	0.00399823	0.0261511	185	168	300	232.075
Slbp	chr5:33982710-33994955	25.0429	34.267	0.452421	0.00794066	0.0448914	82	43	103.774	61.3208
Klhl5	chr5:65522469-65559381	14.9278	20.9232	0.487103	0.00180159	0.013987	129	113	156.604	217.925
Fam126a	chr5:23466753-23536501	12.8074	18.1726	0.504792	0.000380824	0.00400803	239	224	323.585	313.208
N4bp2	chr5:66154759-66218023	6.95379	9.87257	0.505626	0.00230631	0.0170752	76	75	131.132	106.604
Zfp644	chr5:107045759-107125849	15.7172	22.6981	0.530233	9.8195e-05	0.00128675	156	140	276.415	217.925
Nrbp1	chr5:31543290-31553935	64.5119	93.4804	0.535098	3.31723e-05	0.00052296	177	166	274.528	194.34
Ncor2	chr5:125497522-125659584	18.2757	26.5223	0.537282	0.000846359	0.00773668	176	169	310.377	248.113
Pi4k2b	chr5:53132812-53160579	19.3032	28.0634	0.53985	0.000289044	0.00321207	134	167	233.019	200.943
Ulk1	chr5:111213507-111239100	14.5266	21.1323	0.540748	0.000120772	0.00153814	62	71	100	84.9057
Cenpa	chr5:30969274-30977199	32.4843	47.7267	0.555053	0.000927824	0.00829408	175	127	253.774	194.34
Rgs12	chr5:35292096-35376242	7.73319	11.4858	0.570713	0.000619119	0.00602379	47	45	76.4151	58.4906
Tmem129	chr5:33995864-34000481	22.7008	33.8357	0.575802	0.00022665	0.00261086	125	56	216.038	86.7925
Mcm7	chr5:138605816-138613090	7.72553	11.6052	0.587068	0.00848503	0.0470804	61	39	105.66	60.3774
Rfc3	chr5:152445398-152453783	30.8904	46.7513	0.597847	0.000693025	0.00661789	47	44	50.9434	39.6226
Unc119b	chr5:115572574-115584984	29.7361	45.821	0.623796	2.26651e-06	5.15937e-05	354	363	680.189	503.774
Zfp113	chr5:138580929-138596972	4.4126	6.82781	0.629794	0.000586328	0.00577488	122	86	200	116.981
Brca2	chr5:151325197-151372324	2.64809	4.10028	0.630772	0.00055741	0.00555206	45	70	110.377	96.2264
Ttyh3	chr5:141096531-141124985	47.634	73.8327	0.632269	4.01191e-07	1.14839e-05	447	425	804.717	715.094
Ttc28	chr5:111308821-111718799	3.7276	6.02309	0.692257	1.96086e-05	0.000331242	91	94	162.264	143.396
Rfc5	chr5:117829153-117839032	14.8076	24.6221	0.733617	0.000179996	0.0021649	62	41	116.981	63.2075
Ccni	chr5:93610958-93635521	33.9072	60.1839	0.827787	6.24711e-10	3.76654e-08	24	38	67.9245	66.0377
Sema3d	chr5:12383165-12588943	4.83683	9.64792	0.996156	7.11753e-09	3.38471e-07	50	75	130.189	137.736
Gbp9	chr5:105507412-105539311	1.63091	3.38677	1.05423	0.00173127	0.0135431	11	0	24.5283	2.83019
Ccng2	chr5:93696598-93705257	18.4252	40.7977	1.1468	1.09246e-13	1.43989e-11	89	84	200.943	228.302
Gc	chr5:89846535-89886923	8.79977	19.5163	1.14914	5.2801e-07	1.44565e-05	48	16	122.642	29.2453
Mxd4	chr5:34519228-34530359	17.6817	45.5031	1.36371	4.97444e-11	4.08589e-09	24	16	79.2453	47.1698
Oasl2	chr5:115346942-115362254	0.328317	1.20848	1.88003	0.0038523	0.0253429	7	3	22.6415	7.54717
Ugt2b5	chr5:87553971-87569365	0.330204	1.73811	2.39609	0.00254864	0.0184475	0	0	12.2642	0
Ugt2b37	chr5:87669516-87683813	0.2656	1.87693	2.82105	0.0010043	0.00880357	3	0	17.9245	0
Gapdh	chr6:125111869-125115601	25.765	0.640376	-5.33035	2.22045e-16	4.84015e-14	0	0	0	0
Eps8	chr6:137425765-137597641	27.1612	7.1283	-1.92992	0	0	254	405	68.8679	113.208
Lmcd1	chr6:112223751-112280417	6.80961	1.86099	-1.8715	4.30684e-06	9.14195e-05	23	0	3.77358	0
Wipf3	chr6:54402876-54453762	5.40605	1.87316	-1.5291	2.83626e-05	0.000457311	16	98	5.66038	31.1321
Slc25a13	chr6:5991217-6167173	47.9218	16.7806	-1.51389	0	0	346	298	131.132	116.981
Gpr162	chr6:124808462-124813935	7.42597	2.64727	-1.48807	3.90559e-07	1.12618e-05	26	16	10.3774	7.54717
Ccnd2	chr6:127075726-127162437	57.3709	24.4429	-1.2309	0	0	1016	552	443.396	244.34
Ica1	chr6:8580526-8728484	6.50234	2.80469	-1.21312	0.000750419	0.00699506	23	22	5.66038	16.0377
Eno2	chr6:124710072-124719527	10.1162	4.36623	-1.2122	9.49301e-07	2.40186e-05	61	6	28.3019	0.943396
C1galt1	chr6:7795223-7822042	24.2934	10.9315	-1.15208	2.48733e-09	1.31747e-07	89	145	22.6415	86.7925
Srgap3	chr6:112667965-112897260	14.8894	6.78463	-1.13394	3.33067e-15	5.89893e-13	198	191	115.094	69.8113
Slco1a6	chr6:142034288-142134670	11.4465	5.22129	-1.13242	5.22874e-07	1.43854e-05	144	49	67.9245	18.8679
Itpr1	chr6:108163089-108501110	19.1755	8.85428	-1.11482	2.22045e-16	4.84015e-14	248	459	119.811	200
Hk2	chr6:82675020-82724448	35.2395	17.2512	-1.03049	1.42109e-14	2.17676e-12	459	411	243.396	235.849
Klf15	chr6:90412619-90425203	3.9447	1.9555	-1.01238	0.00759101	0.0431949	16	9	12.2642	1.88679
Tacstd2	chr6:67484052-67485816	34.6437	17.7938	-0.96122	5.17894e-08	1.9374e-06	129	39	73.5849	14.1509
Mtpn	chr6:35458823-35489888	75.7427	39.1861	-0.950764	1.15241e-13	1.48438e-11	482	404	268.868	249.057
Tspan12	chr6:21721394-21802515	18.1769	9.59502	-0.921749	1.6273e-06	3.85888e-05	141	66	80.1887	39.6226
Mthfd2	chr6:83255697-83267598	93.7508	51.1212	-0.87491	5.44556e-11	4.37769e-09	485	331	263.208	170.755
Retsat	chr6:72548621-72557482	49.7851	27.924	-0.834206	3.96872e-08	1.52493e-06	211	174	100	94.3396
Tspan33	chr6:29644255-29668558	18.1931	10.3909	-0.808073	0.000101314	0.00132304	52	102	25.4717	51.8868
9630033F20Rik	chr6:127035133-127059570	8.94648	5.12872	-0.802721	0.000135062	0.0016879	68	153	35.8491	83.9623
Ppp1r9a	chr6:4853319-5115661	7.9277	4.63362	-0.774763	8.33097e-07	2.16481e-05	179	179	126.415	127.358
Ptcd3	chr6:71830631-71858756	37.8119	22.3941	-0.75572	3.86367e-07	1.11756e-05	226	257	115.094	174.528
Jazf1	chr6:52718061-53018618	8.89153	5.28512	-0.750495	0.00112323	0.00968195	29	17	17.9245	11.3208
Fam176a	chr6:81991621-82043093	40.2735	23.9653	-0.748881	4.67525e-06	9.77748e-05	218	138	132.075	66.9811
Capza2	chr6:17587097-17616536	105.798	63.0871	-0.745893	1.20758e-08	5.32602e-07	186	198	137.736	121.698
Snx10	chr6:51473901-51540669	8.86211	5.30341	-0.740731	0.00282703	0.0199903	54	36	34.9057	21.6981
Asns	chr6:7625170-7643182	85.7757	52.1995	-0.716533	1.12608e-07	3.87966e-06	311	365	187.736	219.811
Magi1	chr6:93625448-94233898	12.9671	7.95217	-0.705434	0.0015396	0.0123593	174	223	100	128.302
2700089E24Rik	chr6:133055256-133057764	39.6196	24.3261	-0.703711	1.92348e-06	4.47693e-05	213	261	131.132	204.717
Gcc1	chr6:28366602-28371724	9.68244	6.01272	-0.687354	0.000315471	0.00343503	103	66	78.3019	38.6792
Gadd45a	chr6:66985089-67030646	69.0447	44.237	-0.642276	4.63098e-05	0.000697532	326.799	143.783	207.433	85.6106
Thumpd3	chr6:112996320-113027238	40.8008	26.4299	-0.626428	7.71871e-05	0.00106958	27.1247	56.0129	35.6493	22.9427
Tpi1	chr6:124758958-124764314	249.309	165.985	-0.586882	4.63663e-06	9.71465e-05	383	303	274.528	230.189
Cmas	chr6:142705205-142724234	23.9693	15.9672	-0.586074	0.00196427	0.0150847	50	151	36.7925	90.566
Bhlhe40	chr6:108527032-108616919	44.5545	29.8723	-0.576765	2.43823e-05	0.000397088	222	253	161.321	188.679
Tnfrsf1a	chr6:125299740-125312501	67.6369	45.4707	-0.572874	2.48018e-05	0.000402762	371	394	270.755	258.491
Plxnd1	chr6:115904828-115945023	15.0397	10.1396	-0.568777	7.14439e-05	0.00100473	197	132	151.887	94.3396
Gars	chr6:54987994-55029498	265.992	180.559	-0.55891	1.94625e-05	0.000329964	879	657	591.509	472.642
Adipor2	chr6:119303167-119367501	38.0572	25.8903	-0.555758	3.36057e-05	0.000527591	389	338	273.585	223.585
Sgce	chr6:4624349-4697204	29.5878	20.1409	-0.554878	0.00873521	0.0481349	0	120	0	83.9623
Pon2	chr6:5214623-5248373	36.7707	25.0488	-0.553812	0.000603627	0.00589329	170	250	121.698	187.736
Ggcx	chr6:72364326-72380701	12.4982	8.53267	-0.55065	0.00488221	0.0307444	92	73	56.6038	36.7925
Copg2	chr6:30683505-30846760	33.9684	23.2067	-0.549651	0.000136022	0.00169803	148	78.0001	86.7925	50.0001
Gng12	chr6:66846390-66971355	58.0026	39.9777	-0.536924	0.00129563	0.0108224	727	682	584.906	405.66
Bid	chr6:120843136-120866838	32.0826	22.334	-0.52255	0.00167039	0.0131571	182	159	141.509	106.604
Flnc	chr6:29383152-29411888	55.5364	38.8301	-0.516258	6.0677e-05	0.000877263	949	918	723.585	719.811
Cav2	chr6:17231340-17239011	47.6498	33.7984	-0.495515	0.000395688	0.00414139	490	131	313.208	116.981
Nop2	chr6:125081900-125094771	35.9547	25.512	-0.495007	0.000722744	0.00682123	130	125	85.8491	79.2453
Edem1	chr6:108778634-108809350	17.277	12.3543	-0.48384	0.000689621	0.00659995	134	281	109.434	218.868
Snd1	chr6:28430347-28838832	48.7704	34.9204	-0.481933	0.000245861	0.00279647	184	168	131.132	134.906
Immt	chr6:71781313-71825260	144.642	105.015	-0.461891	0.00212746	0.0160019	320	523	279.245	386.792
Golt1b	chr6:142335762-142352378	23.8113	17.3062	-0.460359	0.00377607	0.0249573	85	138	75.4717	105.66
Cd9	chr6:125410283-125444773	54.7042	39.935	-0.453999	0.0058933	0.0355133	48	14	35.8491	13.2075
Csda	chr6:131314875-131338468	112.373	82.485	-0.446094	0.00423184	0.027301	223	263	193.396	198.113
Uba3	chr6:97133809-97155636	57.7369	42.4203	-0.444738	0.00856687	0.0474148	234	284	174.528	214.151
Slc6a6	chr6:91634060-91709057	165.849	122.994	-0.43128	0.00258714	0.0186785	1719	1364	1338.68	990.566
Sec61a1	chr6:88453600-88468794	111.332	82.7708	-0.42768	0.000696629	0.00663554	793	301	643.396	220.755
Kbtbd2	chr6:56727518-56747807	15.5147	11.5581	-0.424739	0.00871024	0.0480207	92	77	52.8302	71.6981
Rbm28	chr6:29073572-29114724	27.8286	20.7968	-0.420207	0.00239347	0.0176169	228	390	185.849	301.887
Lrig1	chr6:94450307-94650139	20.0942	15.3556	-0.388016	0.00867192	0.047856	171	224	125.472	178.302
Suclg1	chr6:73198498-73226901	148.863	113.897	-0.38625	0.00277986	0.0197877	337	337	255.66	267.925
Ldhb	chr6:142438768-142456463	410.803	317.824	-0.37022	0.0036866	0.0245521	454	360	362.264	372.642
Mdfic	chr6:15670660-15752169	49.8011	39.13	-0.347904	0.00753614	0.0429689	563	380	476.415	314.151
Gpnmb	chr6:48986516-49008181	95.9941	75.4258	-0.347887	0.00600498	0.0359379	249	1357	166.981	1159.43
Fkbp4	chr6:128380124-128388649	123.005	96.939	-0.343571	0.00649274	0.038152	655	586	528.302	500.943
Avl9	chr6:56664898-56711905	13.91	17.955	0.36826	0.00686872	0.0400087	246	180	374.528	255.66
Ptms	chr6:124863692-124867964	201.764	260.843	0.37051	0.0031404	0.0215998	321	451	440.566	603.774
Ubn2	chr6:38383924-38462763	5.34309	6.95967	0.381343	0.00671888	0.0392165	149	132	200.943	210.377
Setd5	chr6:113027632-113103418	28.8184	38.6661	0.42408	0.000740589	0.0069434	149	136	183.019	173.585
Gabarapl1	chr6:129482201-129492349	56.682	76.3076	0.428937	0.00164842	0.0130117	150	241	246.226	312.264
Mcm2	chr6:88833467-88848774	29.7607	40.1353	0.431461	0.00139935	0.01145	164	132	234.906	183.962
6720456B07Rik	chr6:113554765-113566945	78.4218	108.573	0.469332	0.000973262	0.00857182	158	109	245.283	156.604
Mtmr14	chr6:113187836-113231386	13.9243	19.278	0.46935	0.00647344	0.0380583	13	19	22.6415	41.5094
Kdm5a	chr6:120274339-120394592	15.1921	21.1657	0.478408	0.000257445	0.00290941	226	181	335.849	310.377
Klhdc5	chr6:147039596-147061300	7.18081	10.0292	0.481993	0.00226465	0.0168216	108	168	114.151	210.377
D630045J12Rik	chr6:37998482-38204009	2.5604	3.62067	0.499888	0.00745003	0.0427143	104	62	163.089	90.566
Fam115a	chr6:42622545-42643058	22.8244	32.2874	0.500397	0.000295426	0.00326698	236	130	319.811	211.321
Wbp11	chr6:136762174-136776737	34.3954	48.9176	0.508139	0.000189974	0.00225247	108	139	172.642	199.057
Pdzrn3	chr6:101099600-101327891	11.6179	16.5962	0.514497	0.00111157	0.00959608	27	125	87.7358	147.17
Gmcl1	chr6:86641761-86683372	26.7952	38.3719	0.518074	0.00022603	0.00260636	75	103	97.1698	154.717
Smo	chr6:29685496-29711366	25.7301	36.9053	0.520371	9.80432e-05	0.00128625	97	117	155.66	164.151
Tia1	chr6:86354212-86383399	17.2236	24.8082	0.526433	0.00449555	0.0286759	108	116	212.264	163.208
Shfm1	chr6:6508274-6528658	307.283	446.362	0.538647	6.96311e-05	0.000981677	84	379	118.868	584.906
Trim24	chr6:37820810-37916289	9.86816	14.5276	0.557941	0.000770506	0.0071412	73	38	125.472	53.7736
Lancl2	chr6:57652448-57689443	8.8404	13.1595	0.573917	0.00124353	0.010472	36	31	54.717	68.8679
Fam3c	chr6:22256521-22306081	18.4143	27.4462	0.575781	0.000225752	0.00260581	263	59	390.566	142.453
Tet3	chr6:83312367-83391672	7.41745	11.2045	0.595086	1.5588e-05	0.000273513	110	96	198.113	141.509
Ing4	chr6:124989865-124999282	32.8756	49.9398	0.603172	0.000106661	0.00138014	53	63	84.9057	112.264
Samd9l	chr6:3322256-3349571	11.3613	17.3081	0.607324	3.64092e-05	0.000563796	53	34	85.8491	46.2264
Foxm1	chr6:128313011-128335162	18.5215	28.5096	0.622246	7.32487e-06	0.000144145	88	155	183.962	185.849
Etnk1	chr6:143115749-143157066	19.4717	30.0405	0.625525	1.30757e-06	3.21503e-05	183	302	277.358	534.906
Ppm1k	chr6:57456495-57485420	5.12147	7.90221	0.625698	0.000662668	0.0063872	108	50	157.547	114.151
Zfp422	chr6:116574033-116578995	7.42193	11.8476	0.674733	0.000694971	0.00662532	15	17	25.4717	25.4717
Cdca3	chr6:124780193-124783719	31.1598	49.7696	0.67558	2.92998e-05	0.000470415	88	78	133.962	116.981
Dera	chr6:137703097-137786393	9.97314	16.1349	0.694064	0.00288813	0.0203714	28	17	36.7925	37.7358
Tmcc1	chr6:115968635-116143392	6.02605	9.80783	0.702722	3.9184e-05	0.000598586	47	27	62.2642	60.3774
Igf2bp3	chr6:49035216-49164953	8.30553	13.6547	0.717252	2.18258e-05	0.000364388	94	24	132.075	68.8679
Ncapd2	chr6:125118024-125141604	21.8613	36.6743	0.746392	2.05861e-08	8.57879e-07	176	280	334.906	482.075
Peg10	chr6:4697305-4710516	54.7085	98.8206	0.853046	3.89615e-11	3.27132e-09	3	1350	12.2642	2485.85
H1fx	chr6:87930414-87931476	10.983	19.8698	0.855307	0.00201659	0.0153719	23	22	49.0566	32.0755
Rad51ap1	chr6:126873436-126889573	6.12019	11.245	0.877634	0.00114575	0.0098238	12	27	33.0189	58.4906
Lsm3	chr6:91466028-91472614	51.1661	95.6324	0.902312	3.82807e-06	8.23361e-05	50	54	94.3396	116.038
Acrbp	chr6:124999944-125013283	5.02343	9.56115	0.928512	0.00848358	0.0470804	2	12	12.2642	16.0377
Crebl2	chr6:134780216-134807901	3.80591	7.39523	0.958353	0.000651698	0.00629573	17	16	30.1887	45.283
Dennd5b	chr6:148936590-149050202	2.2705	4.52625	0.995308	2.8765e-07	8.68928e-06	46	38	98.1132	56.6038
Zc3hav1l	chr6:38237393-38249259	1.27523	2.55682	1.0036	0.000562738	0.00558549	29	8	61.3208	24.5283
Eif4e3	chr6:99575130-99616765	4.79002	9.7561	1.02627	5.76403e-05	0.000841949	18	4	33.0189	18.8679
Cand2	chr6:115724574-115758761	1.87873	3.85233	1.03598	0.000925021	0.00827555	48	10	59.434	43.3962
Mad2l1	chr6:66485461-66490985	21.6498	45.0936	1.05857	2.38446e-10	1.6088e-08	90	57	233.962	117.925
Fkbp9	chr6:56782052-56829354	24.7388	51.9502	1.07036	9.54792e-15	1.54608e-12	195	156	454.717	315.094
Pot1a	chr6:25693734-25759226	2.19532	4.86917	1.14924	0.000254581	0.00288279	14	21	39.6226	42.4528
Mxd1	chr6:86597038-86619153	1.64963	3.75906	1.18823	6.46716e-05	0.000926741	15	13	24.5283	30.1887
Tcf7l1	chr6:72576373-72738950	1.5253	3.83491	1.3301	0.00198539	0.0152037	6	3	14.1509	7.54717
Met	chr6:17413956-17523980	24.7422	68.0706	1.46006	0	0	401	365	1079.25	1026.42
Cxcl12	chr6:117118552-117131386	13.6958	49.4388	1.85191	0	0	58	95	405.66	314.151
Atoh8	chr6:72156171-72185571	1.30623	5.61123	2.10291	3.35698e-07	9.93509e-06	4	4	21.6981	32.0755
Akr1b3	chr6:34253929-34267489	0	4.60779	1.79769e+308	1.43188e-08	6.14788e-07	0	0	0	0
Scn1b	chr7:31901542-31911964	3.44049	0.42249	-3.02563	6.99092e-05	0.000984374	0	5	0	0
Relt	chr7:107994361-108011927	1.38402	0.290969	-2.24992	0.00100501	0.00880357	4	7	1.88679	1.88679
Ano5	chr7:58766398-58854079	3.05145	0.723429	-2.07657	5.04263e-12	4.76319e-10	16	95	6.60377	22.6415
Lrrc32	chr7:105642731-105650340	11.9065	3.31282	-1.84562	2.22045e-16	4.84015e-14	241	20	68.8679	6.60377
Syt8	chr7:149620881-149626303	3.06069	0.855602	-1.83885	0.0021559	0.0161728	11	14	2.83019	3.77358
Gm2115	chr7:91677463-91726849	15.1304	4.33111	-1.80464	5.15632e-11	4.20481e-09	128	4	45.283	1.88679
Myo7a	chr7:105199563-105268003	2.49396	0.725679	-1.78104	3.47535e-08	1.36308e-06	40	37	11.3208	11.3208
Lsr	chr7:31742788-31758488	8.86082	2.94953	-1.58695	1.44158e-05	0.000255317	83	1	31.1321	0.943396
Lmo1	chr7:116282085-116313822	5.64901	1.98696	-1.50744	0.0033935	0.0229918	0	2	0	0
Ctsd	chr7:149561820-149573775	2388.03	844.233	-1.50011	6.81708e-11	5.29258e-09	9911	9233	3576.42	3584.91
Synm	chr7:74875046-74904628	7.05586	2.66199	-1.40632	4.3397e-08	1.65625e-06	127	178	43.3962	59.434
Hs3st4	chr7:131126694-131542503	2.93223	1.13414	-1.3704	0.000888325	0.00801819	23	1	10.3774	1.88679
St8sia2	chr7:81084005-81158568	2.691	1.0985	-1.29262	4.69638e-05	0.000704146	50	28	23.5849	9.43396
Ccnd1	chr7:152115835-152125830	38.6469	15.9362	-1.27805	0	0	170	273	63.2075	140.566
Iglon5	chr7:50728276-50745393	6.62366	2.89106	-1.19603	5.86023e-05	0.000852705	15	16	7.54717	5.66038
Svip	chr7:59252530-59261388	4.45991	2.03146	-1.1345	0.0040798	0.0265926	37	98	24.5283	33.9623
Atf5	chr7:52067625-52104449	49.5494	24.0095	-1.04526	2.15647e-06	4.92813e-05	59.9997	77.9997	32.0752	37.7358
Itpripl2	chr7:125628625-125635489	13.9777	6.98117	-1.00158	4.44738e-11	3.67964e-09	262	312	100	217.925
Lhpp	chr7:139802325-139898102	16.9454	8.66194	-0.968133	5.50087e-05	0.000810126	50	46	27.3585	25.4717
Xylt1	chr7:124524492-124811144	12.8156	6.65743	-0.944863	2.7025e-06	6.06591e-05	0	115	0	63.2075
Capn5	chr7:105270074-105333309	30.5907	15.9806	-0.936776	3.52005e-11	2.99998e-09	367	307	272.642	123.585
Cadm4	chr7:25267041-25289552	17.2575	9.03472	-0.933673	6.99965e-06	0.000138466	33	74	24.5283	28.3019
Ppp1r15a	chr7:52778287-52781638	45.7999	24.1162	-0.92534	6.23665e-10	3.76654e-08	262	229	130.189	150.943
Cdr2	chr7:128100549-128125826	30.1102	16.1733	-0.896635	3.09276e-08	1.23438e-06	216	195	123.585	96.2264
Anpep	chr7:86966688-86987238	16.2379	8.91131	-0.865654	8.70871e-07	2.22829e-05	30	282	7.54717	186.792
Acer3	chr7:105362169-105458037	20.7492	11.7151	-0.824684	9.63009e-08	3.37948e-06	163	215	71.6981	156.604
Abhd2	chr7:86418151-86506487	38.9409	23.1592	-0.749704	1.89979e-07	6.10033e-06	209	251	138.679	148.113
Usp31	chr7:128785534-128850767	6.27821	3.82352	-0.715452	1.14435e-05	0.00021023	160	118	109.434	60.3774
Gpr123	chr7:147020072-147063987	20.7002	12.7535	-0.698759	1.93013e-06	4.48319e-05	382	253	234.906	192.453
Plaur	chr7:25247518-25260892	30.2824	18.7065	-0.694937	0.000357592	0.00382027	40	44	23.5849	30.1887
Nucb2	chr7:123647887-123684102	23.4993	14.5169	-0.694886	0.00263661	0.0189152	49	77	34.9057	49.0566
Sephs2	chr7:134415394-134417573	60.7502	38.2691	-0.666708	1.65968e-06	3.91927e-05	58	133	33.0189	88.6792
Tsg101	chr7:54144396-54175300	17.7608	11.2362	-0.660544	0.00172673	0.0135169	21	5	3.77358	2.83019
Zdhhc13	chr7:56044372-56082807	42.1397	26.7303	-0.656701	7.51852e-06	0.000147444	75	156	58.4906	114.151
Stard5	chr7:90780526-90790838	25.7952	16.4205	-0.651602	8.6904e-05	0.00117269	230	214	158.491	124.528
Il4ra	chr7:132695795-132722988	4.16777	2.68161	-0.63618	0.00867817	0.0478672	21	90	22.6415	51.8868
Ethe1	chr7:25368856-25393944	34.8765	22.4753	-0.633912	0.000434017	0.00449277	53	90	39.6226	50.9434
Dcun1d3	chr7:126996676-127039259	3.965	2.56464	-0.628562	0.00726078	0.0417771	22	36	21.6981	19.8113
Ipo7	chr7:117161938-117198628	95.1586	63.6279	-0.580675	4.42003e-06	9.35906e-05	371	475	257.547	329.245
Mesdc1	chr7:91029004-91032851	11.0266	7.39487	-0.576392	0.0017525	0.0136808	66	71	47.1698	62.2642
Eftud1	chr7:89797123-89926362	13.7039	9.2093	-0.573422	0.00112948	0.00971369	96	89	56.6038	54.717
Eml2	chr7:19766518-19791831	18.0872	12.1886	-0.569432	0.0026037	0.0187265	1	86	0	53.7736
Axl	chr7:26541518-26573752	119.034	80.437	-0.565438	0.000330825	0.00357815	1468	1190	1004.72	909.434
Slc1a5	chr7:17366694-17383623	52.3256	35.4001	-0.563765	3.21945e-05	0.000509671	390	255	233.962	218.868
Tmem147	chr7:31512719-31514553	101.177	68.8134	-0.556115	0.000394629	0.00413723	105	18	83.9623	16.0377
H47	chr7:73224534-73234291	46.6348	31.799	-0.552427	0.00164486	0.0129992	43	138	31.1321	111.321
Fosb	chr7:19888044-19895394	8.74115	5.97636	-0.548555	0.00668873	0.0391009	54	44	25.4717	35.8491
Grwd1	chr7:53080592-53086159	21.0779	14.5066	-0.539021	0.00474651	0.0300232	136	79	115.094	59.434
Ldha	chr7:54101173-54110997	104.132	72.3749	-0.524846	8.78407e-05	0.00118111	201	155	174.528	102.83
Cebpg	chr7:35831440-35841585	20.1694	14.0616	-0.52041	0.000342817	0.00369025	217	127	173.585	106.604
Eif3c	chr7:133690424-133709880	184.756	130.22	-0.504673	8.75389e-05	0.00117903	1112	1088	858.491	851.887
Spint2	chr7:30041348-30066996	173.945	122.79	-0.502432	0.000190454	0.00225579	450	592	372.642	412.264
Mtmr10	chr7:71432555-71485692	8.66082	6.13913	-0.496469	0.00525478	0.0326759	84	105	63.2075	75.4717
Cars	chr7:150743134-150785995	37.3922	26.9413	-0.472915	0.00370277	0.0246308	149	175	116.038	150.943
Vasp	chr7:19842278-19857203	44.4051	32.2214	-0.462704	0.00136752	0.0112734	57	78	52.8302	60.3774
Prmt3	chr7:57033727-57113635	22.08	16.0468	-0.460457	0.00623145	0.0369422	87	116	58.4906	84.9057
Mphosph10	chr7:71521426-71537122	31.4905	22.9121	-0.458809	0.00369177	0.024572	17	174	18.8679	103.774
Cog7	chr7:129066352-129125207	22.0607	16.0764	-0.456534	0.00451338	0.0287572	97	81	94.3396	60.3774
Pvrl2	chr7:20301992-20334922	69.3515	50.6806	-0.452492	0.00733489	0.0421607	282	458	196.226	342.453
Tmem135	chr7:96288230-96487297	30.4961	22.455	-0.441586	0.001569	0.012542	305	235	181.132	221.698
Dpy19l3	chr7:36470518-36539473	7.04549	5.21237	-0.43476	0.0087463	0.0481726	166	171	118.868	126.415
Aldoa	chr7:133938747-133943961	540.314	402.582	-0.424516	0.00135428	0.0111886	509	552	366.038	455.66
Uqcrc2	chr7:127778702-127813857	189.019	141.224	-0.420551	0.000837043	0.00767007	622.937	545.993	534.892	429.242
Sipa1l3	chr7:30105396-30290479	10.9088	8.17549	-0.416115	0.00472047	0.0298919	205	128	171.698	101.887
Nav2	chr7:56214442-56865458	8.63336	6.54699	-0.399091	0.00500088	0.0313697	159	135	126.415	109.434
Dhcr7	chr7:151009071-151034315	30.5601	23.3191	-0.390134	0.00834079	0.0465488	141	191	99.0566	150
Gys1	chr7:52690208-52711987	33.9698	26.5151	-0.357438	0.00866784	0.047856	217	300	201.887	246.226
Usp47	chr7:119167019-119254900	53.6846	42.5368	-0.335798	0.00751744	0.0429054	314	302	260.377	253.774
Arl6ip1	chr7:125262403-125273139	115.458	146.553	0.344051	0.00597761	0.035891	553	311	812.264	374.528
9930013L23Rik	chr7:91081366-91235015	16.8645	21.5278	0.352209	0.00718563	0.0414499	393	160	574.528	194.34
Smpd1	chr7:112702873-112706903	39.9121	51.1092	0.356756	0.00916126	0.0499485	179	133	241.509	197.17
Numa1	chr7:109118356-109163473	40.4793	52.5218	0.375732	0.00262633	0.0188534	336	408	522.642	475.472
Rps5	chr7:13507659-13512035	472.268	622.737	0.399018	0.00139164	0.0114128	21	113	33.9623	169.811
Myadm	chr7:3289038-3299350	31.0902	41.3356	0.410928	0.00633397	0.037374	346	275	439.623	431.132
Dennd5a	chr7:117037294-117103936	39.6517	52.9219	0.416482	0.00088033	0.00797008	375	223	475.472	350.943
Zc3h4	chr7:16986544-17023045	13.7675	18.4873	0.425269	0.00216117	0.0162016	127	153	196.226	234.906
Ap2s1	chr7:17323792-17334639	82.2385	110.98	0.432417	0.00543908	0.0334701	58	58	92.4528	108.491
Zim1	chr7:6628153-6649143	77.016	104.592	0.441541	0.000426838	0.0044306	1554	1	2181.13	2.83019
Ppp1r37	chr7:20116315-20147747	21.8236	30.0701	0.462438	0.0016772	0.013193	84	122	118.868	150.943
4931406P16Rik	chr7:35021732-35070628	15.247	21.1855	0.474552	0.000519394	0.00522853	121	82	175.472	125.472
Pop4	chr7:39047838-39056367	34.9531	48.939	0.485564	0.00443341	0.0283593	40	58	53.7736	88.6792
Rrm1	chr7:109590208-109618285	50.5676	71.014	0.489889	9.31996e-05	0.00123269	145	236	237.736	342.453
Ppp4c	chr7:133929381-133935985	46.3835	65.1915	0.491072	0.00124351	0.010472	42	42	36.7925	74.5283
Mapk3	chr7:133903139-133909330	31.7574	44.8291	0.497344	0.00124536	0.0104797	76	66	134.906	106.604
Clip3	chr7:31076771-31093386	8.93276	12.6389	0.500694	0.00691437	0.040192	8	78	30.1887	94.3396
Tead2	chr7:52471122-52488989	24.48	34.6839	0.502663	0.00132116	0.0109862	38	40	45.283	55.6604
Eif3f	chr7:116077928-116085456	98.3667	139.999	0.509173	7.66322e-05	0.00106319	143	124	208.491	215.094
Hirip3	chr7:134005485-134008636	18.0526	25.8304	0.516864	0.0013925	0.0114128	93	102	128.302	135.849
Parva	chr7:119571219-119735202	46.0401	67.5322	0.552685	9.60882e-06	0.000180324	580	392	894.34	610.377
Plk1	chr7:129302950-129313389	19.8289	29.1894	0.557843	0.000654081	0.0063098	76	106	116.038	125.472
Tnrc6a	chr7:130267398-130338810	13.4705	19.9612	0.567401	1.39917e-05	0.000250151	77	65	131.132	134.906
Pold1	chr7:51788113-51804185	9.02306	13.4826	0.579414	0.00137596	0.0113264	33	57	45.283	97.1698
Gltscr2	chr7:16523184-16531457	23.5215	35.3136	0.586243	0.000877925	0.00795466	90	46	127.358	62.2642
Plekha1	chr7:138009423-138056816	51.0528	76.7503	0.588183	3.10873e-06	6.92289e-05	289	457	556.604	658.491
E2f8	chr7:56121798-56136411	9.22181	13.9057	0.592555	0.000711026	0.00673306	40	70	64.1509	90.566
Maz	chr7:134165650-134169993	51.2042	78.5175	0.616752	2.28079e-06	5.17056e-05	80	84	134.906	121.698
Dctn5	chr7:129276554-129292558	16.1673	24.9558	0.626293	0.00188502	0.0145451	56	32	101.887	49.0566
Rnf169	chr7:107068764-107128968	3.58194	5.53957	0.629034	0.000951928	0.00845346	69	67	98.1132	115.094
Sema4b	chr7:87331726-87371410	25.6055	39.791	0.63599	1.79105e-06	4.19454e-05	117	161	162.264	295.283
Fgfr2	chr7:137305964-137410322	18.2201	28.3315	0.636879	3.64457e-06	7.92516e-05	156	116	241.509	179.245
Mki67	chr7:142881470-142908062	30.663	49.3638	0.686956	5.05239e-08	1.89632e-06	729	914	1165.09	1525.47
Fanci	chr7:86537223-86611159	7.32734	11.8851	0.697794	0.00356232	0.0239211	35.0778	84.8115	95.5358	150.215
Kif22	chr7:134171244-134185934	21.1987	34.4813	0.701842	1.4845e-05	0.000262509	71	78	146.226	135.849
Atp10a	chr7:65913571-66084796	3.55798	5.86891	0.722035	0.00063045	0.00611304	41	29	60.3774	61.3208
C2cd3	chr7:107520742-107618668	5.48826	9.13106	0.734434	3.84317e-06	8.25044e-05	100	73	203.774	133.019
5730590G19Rik	chr7:86805081-86859072	3.14114	5.29936	0.754532	0.0003503	0.00375652	43	43	65.0943	81.2488
Osbpl5	chr7:150874666-150927868	18.1052	31.1663	0.783584	3.90745e-08	1.5065e-06	92	103	173.585	205.66
Lig1	chr7:13844315-13896776	16.6987	30.1288	0.851404	4.012e-07	1.14839e-05	38.7561	74.9999	106.603	128.303
Prc1	chr7:87439350-87461145	21.4796	39.1303	0.86532	1.78183e-09	9.7101e-08	102	138	227.358	233.962
Ndn	chr7:69493162-69494813	16.5854	30.6634	0.886604	2.64637e-06	5.9517e-05	0	47	0	88.6792
Zik1	chr7:11072572-11080730	2.05796	3.82424	0.893958	0.00223995	0.0166709	10	16	19.8113	25.4717
Prkd2	chr7:17428250-17455810	3.95288	7.56954	0.937301	0.00383104	0.0252177	17	38	54.717	64.1509
Palb2	chr7:129250778-129276460	1.65491	3.22987	0.964725	0.00375701	0.0248805	24	28	41.5094	50.9434
Rgma	chr7:80458691-80564785	5.71062	11.18	0.969199	2.11076e-06	4.84321e-05	52	41	125.473	85.8491
Peg3	chr7:6658670-6683130	37.013	76.3254	1.04413	1.33227e-15	2.64934e-13	8.92153	888.124	5.37065	1918.65
Ehd2	chr7:16534335-16552884	19.9554	44.2915	1.15025	1.11022e-15	2.28807e-13	53	110	162.264	225.472
Mtap6	chr7:106415956-106485647	4.29893	9.61835	1.16181	9.14775e-05	0.00121822	7	24	14.1509	47.1698
Sox6	chr7:122614857-123182258	0.82889	1.9151	1.20817	0.000114443	0.00147053	8	16	28.3019	17.9245
Trim30a	chr7:111557539-111613707	0.560751	2.55465	2.18769	3.68333e-06	7.95247e-05	0	11	4.71698	50
Rab38	chr7:95578782-95640082	0.32396	1.88278	2.53897	0.0034725	0.0234151	2	1	9.43396	4.71698
Fa2h	chr8:113869037-113917721	2.15195	0.418592	-2.36203	0.000150518	0.00185448	7	13	1.88679	2.83019
Dusp4	chr8:35870663-35882948	20.2723	6.48626	-1.64405	8.88178e-15	1.45906e-12	149	67	40.566	31.1321
Kcnn1	chr8:73365947-73380907	1.61935	0.569365	-1.50799	0.00118104	0.0100806	14	8	5.66038	5.66038
Ldhd	chr8:114150170-114154222	5.47885	2.18936	-1.32336	0.000171043	0.00207356	0	65	0	19.8113
Asb5	chr8:55635683-55673189	24.1301	10.0529	-1.26321	1.15177e-08	5.11974e-07	116	3	44.3396	1.88679
Cdyl2	chr8:119092623-119256891	1.49222	0.62389	-1.2581	0.000204736	0.00240985	29	25	12.2642	16.0377
Sc4mol	chr8:67196941-67212375	98.0046	41.906	-1.22569	0	0	636	371	266.981	200
Hmox1	chr8:77617516-77624492	48.9547	21.2281	-1.20547	2.43205e-12	2.43959e-10	210	123	104.717	45.283
Nrg1	chr8:32928499-33028675	24.3807	10.6694	-1.19225	6.54983e-10	3.92817e-08	65	45	32.0755	17.9245
Mvd	chr8:124957495-124967322	19.4518	8.67342	-1.16523	3.24912e-07	9.69177e-06	68	90	37.7358	40.566
Slc20a2	chr8:23573085-23680088	40.3895	18.1626	-1.15301	1.02141e-13	1.36207e-11	180.925	333.148	114.083	148.721
Il34	chr8:113265728-113329803	6.44764	3.0129	-1.09762	0.00207443	0.0157177	27	7	11.3208	2.83019
1810011O10Rik	chr8:25548087-25549418	15.2242	7.20932	-1.07843	0.0001192	0.00152497	24	16	16.9811	8.49057
Gdf15	chr8:73153292-73155534	103.61	49.2041	-1.07432	3.86646e-12	3.7141e-10	144	334	88.6792	176.415
Hapln4	chr8:72607427-72614761	2.17256	1.03757	-1.06619	0.00753081	0.0429601	8	20	5.66038	15.0943
Atmin	chr8:119467292-119484345	7.82283	3.74625	-1.06224	2.42006e-07	7.57773e-06	116	102	61.3208	41.5094
Plcg2	chr8:120022190-120159042	2.83222	1.42652	-0.989431	0.00233644	0.0172531	42	10	19.8113	6.60377
Hhip	chr8:82489749-82581907	19.4488	9.81172	-0.987101	1.13265e-12	1.19987e-10	172	597	74.5283	349.057
Vegfc	chr8:55162885-55271808	7.00022	3.61689	-0.952652	0.0031221	0.0215391	17	13	13.2075	10.3774
Gpt2	chr8:88016515-88051457	31.2619	16.4154	-0.929351	3.01348e-10	1.97444e-08	208	123	104.717	51.8868
Herpud1	chr8:96910399-96919258	55.6149	29.2636	-0.926365	9.27902e-10	5.44962e-08	166	197	75.4717	106.604
Rab20	chr8:11453976-11478499	60.5916	32.2471	-0.909947	1.83676e-05	0.00031418	139	66	77.3585	31.1321
Ndrg4	chr8:98226936-98239019	23.236	12.4712	-0.897763	4.56412e-08	1.73605e-06	74	90	46.2264	42.4528
Zfpm1	chr8:124806040-124861147	5.73502	3.10583	-0.884821	0.000806437	0.00743168	30	37	22.6415	12.2642
Gm17296	chr8:128950551-128998965	6.63864	3.65525	-0.860919	3.7556e-05	0.000578193	68	88	39.6226	50.9434
Slc35e1	chr8:75001893-75016513	13.9139	7.72934	-0.848108	1.23262e-08	5.37375e-07	113	243	79.2453	154.717
Osgin1	chr8:121961061-121970156	10.12	5.65743	-0.838994	0.00156278	0.0125012	41	53	16.9811	36.7925
Efha2	chr8:41393404-41471658	6.11942	3.4244	-0.837541	0.00122445	0.0103653	41	31	30.1887	16.0377
Gpr56	chr8:97501008-97538108	141.829	79.655	-0.832311	1.10707e-10	8.09586e-09	805	1615	456.604	1055.66
Tnks	chr8:35892232-36028744	19.4073	10.9867	-0.820839	5.61502e-09	2.7316e-07	274	149	149.057	69.8113
Kifc3	chr8:97605100-97666440	67.5984	38.7248	-0.803733	2.27962e-06	5.17056e-05	253	338	145.283	210.377
Cirh1a	chr8:109417539-109446994	29.684	17.3763	-0.772563	3.18619e-06	7.05019e-05	111	79	62.2642	49.0566
Sfrp1	chr8:24521973-24560104	417.292	245.606	-0.764713	5.05937e-06	0.000104841	3957	4100	2385.85	2522.64
Bst2	chr8:74058160-74061336	75.4073	44.4833	-0.761442	4.36984e-05	0.00066131	41	154	22.6415	131.132
Galnt2	chr8:126755293-126869622	63.2276	37.3202	-0.760598	2.82866e-09	1.46406e-07	644	266	417.925	164.151
Ufsp2	chr8:47060892-47082213	35.7022	21.2523	-0.748396	2.76174e-05	0.00044593	84	29	60.3774	16.9811
Tex15	chr8:34681015-34696057	2.03881	1.22462	-0.735384	0.00592267	0.0356335	16	42	10.3774	30.1887
Prmt7	chr8:108734953-108775594	22.2518	13.62	-0.7082	8.22992e-05	0.00112123	81	71	64.1509	49.0566
Rnf150	chr8:85387254-85615170	11.0943	6.80094	-0.706009	9.1287e-07	2.32004e-05	305	246	211.321	146.226
Lig4	chr8:9970019-9976323	7.18302	4.42589	-0.698624	0.00117841	0.0100658	108	74	86.7925	35.8491
Setd6	chr8:98239812-98242904	12.8966	7.96285	-0.695636	0.00580971	0.0351383	33	53	33.9623	23.5849
Gcsh	chr8:119505727-119517349	17.7845	11.0119	-0.691554	0.00481678	0.0303999	5	6	4.71698	1.88679
Pgpep1	chr8:73170334-73183637	18.1055	11.422	-0.664618	9.31094e-06	0.000176487	303	280	224.528	150
Cdh13	chr8:120807654-121847348	30.5222	19.3403	-0.658246	4.51176e-05	0.000680969	227	48	119.811	35.8491
Arhgef10	chr8:14911716-15001085	14.1487	8.98174	-0.655604	0.00121391	0.0102992	163	309	108.491	189.623
Mlkl	chr8:113835699-113861803	17.4102	11.1928	-0.63736	0.00359208	0.0240355	23	103	16.0377	79.2453
Cln8	chr8:14888535-14901719	5.18512	3.40525	-0.606618	0.00247581	0.018082	107	77	78.3019	47.1698
Otud4	chr8:82163574-82201654	26.5816	17.4656	-0.605913	4.05482e-06	8.65563e-05	200	170	137.736	140.566
Agpat5	chr8:18846278-18884413	25.024	16.5083	-0.600125	4.18604e-05	0.000636042	261	129	168.868	104.717
Mfap3l	chr8:63111656-63155528	25.5499	16.883	-0.597747	0.000340217	0.00366574	333	452	216.981	324.528
Abhd13	chr8:9977716-9992154	16.5352	10.9561	-0.593806	0.00064221	0.00621114	255	192	157.547	167.925
Arl2bp	chr8:97190654-97198322	59.8939	40.7306	-0.556297	0.00853656	0.0473074	185	171	140.566	127.358
Aars	chr8:113557866-113581499	128.534	87.7414	-0.550823	3.73909e-05	0.000576634	1897.17	1623.74	1409.08	1210.46
Amfr	chr8:96495487-96536540	83.2424	57.026	-0.545697	1.54467e-05	0.000271455	743	650	586.792	468.868
Ap1g1	chr8:112302539-112388108	41.9793	29.2128	-0.523078	3.42477e-05	0.000536927	573	489	399.057	333.019
Gas6	chr8:13465373-13494535	76.6439	53.5881	-0.516258	6.79485e-05	0.000960344	1143	5	819.811	1.88679
Dok4	chr8:97381349-97400212	16.7972	11.7557	-0.514862	0.00724201	0.0417114	30.2259	43.7075	18.2924	30.3785
Rwdd4a	chr8:48618998-48638191	19.7571	13.8967	-0.507627	0.00218564	0.0163311	196	108	129.245	85.8491
Clcn3	chr8:63389185-63462108	28.9751	20.5665	-0.494521	0.0024318	0.0178065	318	172	216.981	113.208
Coq9	chr8:97362316-97378795	75.847	53.8981	-0.492858	0.000379772	0.00400438	126	276	86.7925	158.491
Vps35	chr8:87784290-87823396	127.511	91.1152	-0.484855	0.000125974	0.00159188	743	683	517.925	545.283
Neto2	chr8:88160486-88214908	7.24316	5.18562	-0.482102	0.00856031	0.0474016	103	44	68.8679	17.9245
Fam38a	chr8:125000042-125075229	47.6979	34.2432	-0.478106	0.00030977	0.0033827	872.518	819.419	584.065	612.634
Zfhx3	chr8:111238543-111485536	3.32703	2.40167	-0.470198	0.00444847	0.0284396	62	58	54.717	42.4528
Slc7a5	chr8:124405045-124431586	92.4344	66.8995	-0.466434	0.000217125	0.00252941	756	775	466.981	686.792
Asah1	chr8:42425996-42460051	173.337	125.596	-0.464787	0.000228992	0.00263248	1175	604	850.943	453.774
Mak16	chr8:32260787-32279196	39.7075	28.7898	-0.463855	0.006523	0.0382593	87.5108	182.121	62.5663	150.416
Adam9	chr8:26060082-26127394	55.7577	40.4723	-0.462237	0.000297075	0.00327244	658	234	475.472	166.038
Calr	chr8:87365986-87370830	558.242	408.433	-0.450791	0.00159362	0.0126895	2076	2146	1638.68	1669.81
Urb2	chr8:126547372-126572404	9.81532	7.24018	-0.439008	0.00746884	0.0427557	118	137	110.377	108.491
Sntb2	chr8:109459649-109538092	19.9658	15.0489	-0.407866	0.00528798	0.0328075	295	156	257.547	139.623
Ciapin1	chr8:97343718-97362240	26.3236	19.8561	-0.406774	0.00341229	0.023064	263	293	253.774	218.868
Abce1	chr8:82207340-82235639	61.6865	46.8478	-0.396974	0.00176152	0.0137394	379	394	305.66	285.849
Asna1	chr8:87541829-87549177	118.244	90.2645	-0.389533	0.00402661	0.0263154	150	89	112.264	62.2642
Afg3l1	chr8:126001761-126027816	30.6799	23.6206	-0.377249	0.00582234	0.0351605	358	166	310.377	146.226
Gsr	chr8:34763709-34808634	65.7059	50.8618	-0.369439	0.00460167	0.0292869	120	509	88.6792	412.264
Glg1	chr8:113681457-113783102	47.7167	60.5762	0.344256	0.00625804	0.0370805	187	135	299.057	133.019
Tpm4	chr8:74659190-74677028	92.5593	117.647	0.34601	0.00599844	0.0359216	335	280	446.226	384.906
Tbc1d9	chr8:85689250-85796839	15.2998	19.7242	0.366452	0.00833063	0.0465184	205	259	271.698	359.434
Tubgcp3	chr8:12614276-12672100	17.7238	23.5214	0.408287	0.00559179	0.0342241	127	104	143.396	150.943
Cdh16	chr8:107125814-107148296	131.871	175.705	0.414025	0.00101574	0.00888381	1048	1145	1657.55	1377.36
Stox2	chr8:48265401-48437702	7.03824	9.49624	0.432142	0.00791658	0.0447777	145	85	200.943	144.34
Dnajb1	chr8:86132073-86135802	20.283	27.4179	0.434847	0.00747234	0.0427557	102	93	122.642	132.075
Zfp827	chr8:81552335-81717665	10.1547	13.8302	0.445675	0.00150103	0.0121097	95	97	136.792	150.943
Eri1	chr8:36528318-36558587	10.5017	14.5177	0.467191	0.00234206	0.0172665	84	155	114.151	209.434
Gnpat	chr8:127386932-127413957	25.4036	35.1763	0.469571	0.00094632	0.00842619	210	227	353.774	286.792
Sh2d4a	chr8:70800426-70871603	11.4146	15.9176	0.479738	0.00844031	0.0469666	105	4	172.642	11.3208
Cox4nb	chr8:123177813-123192012	9.10931	13.1339	0.527878	0.000970969	0.00856493	138	67	184.906	123.585
Palm3	chr8:86545372-86566474	20.9156	30.3451	0.536884	0.000608259	0.0059334	72	78	150	116.038
Elmod2	chr8:85836530-85856385	6.15913	9.08439	0.560662	0.00358988	0.0240355	77	151	119.811	185.849
Angpt2	chr8:18595172-18803188	30.8966	45.7101	0.565064	0.000261182	0.00294285	66	158	91.5094	237.736
Sall1	chr8:91551142-91568061	10.5064	15.6139	0.57157	0.000149645	0.00184774	92	43	146.226	62.2642
Cenpn	chr8:119445639-119465403	11.3915	17.2914	0.602098	0.00574207	0.0348615	61	38	108.491	68.8679
D8Ertd82e	chr8:37157881-37210841	3.72097	5.68568	0.611653	0.00578423	0.0350611	49	53	64.1509	82.0755
Galnt7	chr8:60002621-60142227	10.721	16.4346	0.616292	0.00322623	0.0221007	83.9998	56	137.736	95.283
Rbpms	chr8:34893115-35040313	58.08	91.1753	0.650601	0.000296691	0.00327244	136	221	247.17	381.132
Gins4	chr8:24337081-24348140	14.657	23.3773	0.673521	0.00223939	0.0166709	62	31	95.283	34.9057
Nfix	chr8:87231497-87324239	9.05138	14.6488	0.694569	0.00356799	0.0239451	21	7	29.2453	17.9245
Mtus1	chr8:42076265-42219080	8.15578	13.3645	0.712508	1.00086e-05	0.000186899	113	170	155.66	320.755
Rrad	chr8:107151965-107155221	20.0075	34.9016	0.802755	9.36385e-06	0.00017714	62	56	145.283	104.717
Fut10	chr8:32297803-32371955	3.75057	6.62514	0.820841	0.00190853	0.0147064	17	63	38.6792	116.038
Shcbp1	chr8:4735979-4779534	18.6923	33.3469	0.835107	4.11302e-07	1.17138e-05	79	76	146.226	151.887
Cmtm3	chr8:106864493-106871572	51.915	94.1663	0.859058	4.87009e-10	3.0331e-08	165	90	322.642	183.962
Asf1b	chr8:86479592-86494094	18.9185	34.5768	0.870005	1.97642e-06	4.57199e-05	47	45	79.2453	98.1132
Cdh11	chr8:105156894-105309011	10.6395	19.9024	0.903512	7.13868e-09	3.38471e-07	118	12	231.132	33.9623
Mcm5	chr8:77633426-77652338	19.6183	36.7263	0.904609	1.99725e-10	1.37205e-08	81	134	175.472	271.698
Ckap2	chr8:23278623-23296291	9.6306	18.2099	0.919026	1.51407e-06	3.64372e-05	77	72	150	157.547
Agt	chr8:127080486-127093607	26.6667	51.8531	0.959394	5.44945e-10	3.3389e-08	256	120	529.245	276.415
Gins2	chr8:123012765-123112975	11.4501	22.3199	0.962968	0.00560184	0.0342486	45	31.3902	77.2199	69.771
Sorbs2	chr8:46593141-46913260	3.12676	6.48989	1.05353	7.72508e-06	0.000150712	76	10	116.981	36.7925
Neil3	chr8:54672220-54724419	1.13456	2.98675	1.39645	0.00292347	0.020542	18	0	45.283	0
Lonrf1	chr8:37279117-37312570	2.41676	6.70878	1.47298	3.84706e-08	1.4926e-06	19	28	46.2264	94.3396
Lass4	chr8:4493404-4526079	0.558172	2.02067	1.85605	0.000150393	0.00185448	5	8	14.1509	24.5283
Pdgfrl	chr8:42011586-42076124	0.863335	3.13122	1.85873	0.00222851	0.0166076	1	6	0	31.1321
Mmp2	chr8:95351226-95377319	1.48684	7.96148	2.42079	2.07123e-12	2.13431e-10	2	19	0.943396	77.3585
Uba52	chr8:73032164-73034266	2.39138	45.0294	4.23495	9.47532e-10	5.50783e-08	1	1	1.88679	1.88679
Gsta4	chr9:78039772-78057156	9.14435	0.871223	-3.39177	7.72176e-07	2.03549e-05	0	18	0	2.83019
Angptl6	chr9:20673085-20684154	1.91129	0.259756	-2.87932	0.00414402	0.0269183	4	2	0	0
Ddx25	chr9:35349432-35366055	3.56295	0.653781	-2.44619	6.26312e-05	0.000899777	8	6	3.77358	0.943396
Cyb5r4	chr9:86916863-86972609	7.12733	1.75781	-2.01958	1.64005e-09	9.06828e-08	28	29	3.77358	6.60377
Pth1r	chr9:110624588-110649649	5.18058	1.45278	-1.8343	6.0397e-06	0.000122143	16	10	7.54717	6.60377
Slc26a6	chr9:108756373-108815380	2.0283	0.655496	-1.62961	0.000770213	0.0071412	18	15	4.71698	3.77358
Slco2a1	chr9:102910818-102990179	4.2996	1.40189	-1.61683	2.91629e-07	8.76821e-06	61	44	19.8113	18.8679
Slc9a9	chr9:94570310-95130871	1.98867	0.649955	-1.61339	0.000533994	0.00536122	32	15	5.66038	5.66038
Oaf	chr9:43029360-43047899	13.5973	4.67679	-1.53973	2.69962e-10	1.77908e-08	131	57	50	17.9245
Fxyd2	chr9:45207791-45218361	38.6323	13.5412	-1.51245	0.0003624	0.00385348	0	31	0	9.43396
Rab6b	chr9:103014403-103087600	18.9887	8.19719	-1.21194	3.06422e-14	4.45293e-12	292	100	114.151	58.4906
Elmod1	chr9:53759266-53823108	9.32926	4.0858	-1.19114	3.35618e-06	7.35828e-05	70	80	51.8868	22.6415
Barx2	chr9:31653628-31720870	31.5747	14.0486	-1.16834	4.0988e-10	2.59616e-08	97	141	51.8868	49.0566
Rpl29	chr9:106331869-106333898	22.7165	10.1924	-1.15625	0.000974468	0.00857577	0	1	0	0
Ephb1	chr9:101824457-102257023	5.87707	2.73058	-1.10589	3.29556e-06	7.25342e-05	53	52	19.8113	34.9057
Sema3b	chr9:107500445-107511572	11.7986	5.49828	-1.10156	3.4457e-05	0.000539461	63	52	37.7358	32.0755
Acy1	chr9:106335326-106340567	5.79145	2.76055	-1.06897	0.00828344	0.0463211	6	11	0.943396	6.60377
Dmxl2	chr9:54212964-54349433	5.98025	2.88859	-1.04984	8.71897e-10	5.14737e-08	121	132	68.8679	66.9811
Zbtb38	chr9:96585841-96653250	25.9407	12.851	-1.01334	2.91407e-11	2.50235e-09	307	144	181.132	67.9245
Mapkapk3	chr9:107157257-107192208	7.25681	3.74315	-0.955083	0.000283164	0.00315584	13	57	10.3774	30.1887
Dennd4a	chr9:64658817-64767474	7.27576	3.77825	-0.945378	2.28294e-08	9.34194e-07	118	101	78.3019	62.2642
Dixdc1	chr9:50470857-50536089	10.0605	5.36302	-0.907578	1.73295e-07	5.69363e-06	140	140	103.774	78.3019
Glce	chr9:61905055-61918413	28.8653	15.9982	-0.851426	1.17037e-09	6.66642e-08	339	266	200	175.472
Pkm2	chr9:59504174-59527182	290.838	161.863	-0.845441	2.71639e-07	8.28651e-06	1107	629	637.736	367.925
Me1	chr9:86474969-86595286	15.1599	8.63352	-0.812236	8.1409e-06	0.00015747	62	34	30.1885	19.8113
Car12	chr9:66561492-66614652	36.9327	21.3608	-0.789933	1.22018e-08	5.34873e-07	303	357	120.755	274.528
Zdhhc3	chr9:122981427-123022323	9.06815	5.34149	-0.763564	3.66368e-06	7.92516e-05	189	108	112.264	72.6415
Sc5d	chr9:42062259-42072383	23.8246	14.4228	-0.724097	4.00857e-05	0.000610714	144	142	81.1321	85.8491
Bckdhb	chr9:83842387-84017847	24.7094	15.0224	-0.717945	0.000671024	0.00644582	108	55	68.8679	32.0755
Scn5a	chr9:119392525-119488134	9.62574	5.90858	-0.704087	0.000432969	0.0044865	109	201	75.4717	127.358
Alas1	chr9:106135785-106150285	31.5647	19.4507	-0.698486	4.96625e-06	0.0001031	114	203	72.6415	131.132
2310030G06Rik	chr9:50547795-50554626	17.8067	10.9842	-0.696988	0.00616979	0.0366341	22	31	25.4717	14.1509
Abhd5	chr9:122260733-122290641	17.4347	10.9707	-0.668298	0.000102667	0.00133455	95	76	69.8113	53.7736
Hyou1	chr9:44187572-44200452	97.692	61.5916	-0.665507	1.88589e-07	6.07288e-06	822	862	539.623	553.774
Rrp9	chr9:106379639-106387746	20.194	12.8907	-0.647591	0.00277461	0.01978	44	62	24.5283	34.9057
Cnn1	chr9:21903696-21913665	65.7096	42.4087	-0.631745	6.46906e-06	0.000129324	87	344	28.3019	248.113
Trank1	chr9:111214242-111298279	2.85527	1.85861	-0.619405	0.00290923	0.0204821	89	6	72.6415	4.71698
Srprb	chr9:103090362-103104395	25.9136	16.9281	-0.614286	7.54495e-05	0.00105064	254	163	189.623	108.491
Mpi	chr9:57392074-57400559	23.8888	15.6476	-0.610399	0.00135009	0.0111784	115	74	77.3585	55.6604
7-Sep	chr9:25060039-25116156	95.5559	64.3081	-0.571343	9.3766e-06	0.00017714	182	86	124.528	66.0377
Sema7a	chr9:57787941-57810672	22.3742	15.0769	-0.569494	0.000267465	0.0030017	77	111	32.0755	83.0189
Amotl2	chr9:102620133-102635747	111.408	75.0874	-0.569208	8.16249e-06	0.000157618	1220	705	807.547	531.132
Casp4	chr9:5308859-5336791	25.5957	17.4184	-0.555293	0.00570706	0.0347233	11	56	5.66038	46.2264
Chst2	chr9:95301344-95307689	10.4611	7.16465	-0.546072	0.000677724	0.00649916	121	117	72.6415	91.5094
Stt3a	chr9:36539997-36575163	113.772	78.104	-0.542682	1.73015e-05	0.000299408	656	526	483.962	359.434
Rexo2	chr9:48276618-48288716	77.3739	54.1143	-0.515838	0.000954104	0.00845564	48	52	30.1887	30.1887
Cox7a2	chr9:79603047-79607660	188.401	132	-0.513265	0.000280989	0.00313485	124	371	48.1132	304.717
Rasa2	chr9:96439718-96531922	6.57924	4.6318	-0.506347	0.00750839	0.042897	109	69	82.0755	64.1509
Dlat	chr9:50442737-50467885	57.8318	40.8551	-0.501348	8.36521e-05	0.00113285	555	520	453.774	379.245
Cul5	chr9:53422686-53475612	19.5422	13.858	-0.495873	0.000345594	0.00370957	323	189	234.906	140.566
Slc44a2	chr9:21125162-21159472	69.6499	49.7104	-0.486573	0.00264878	0.0189905	388	144	264.151	121.698
Uba5	chr9:103948917-103965451	22.7804	16.5188	-0.463684	0.00602983	0.0360106	169	101	121.698	66.9811
Cgnl1	chr9:71474315-71619409	59.7918	43.5824	-0.456202	0.000312527	0.00340952	1172	789	928.302	516.981
Lars2	chr9:123276057-123371782	36.3522	26.5323	-0.454293	0.000734164	0.00688886	48	37	26.4151	12.2642
Etfa	chr9:55302242-55360050	83.9302	62.4887	-0.425596	0.00231617	0.0171257	135	72	94.3396	59.434
Vps13c	chr9:67688202-67843441	18.3259	13.6723	-0.422636	0.000950672	0.00845166	450	435	255.66	425.472
Manf	chr9:106789745-106794269	71.2182	53.646	-0.408777	0.00212557	0.0159982	79	163	52.8302	120.755
Ibtk	chr9:85580966-85642941	22.2198	16.783	-0.404847	0.00292959	0.0205616	267	197	218.868	166.981
Ets1	chr9:32503626-32565405	31.1688	23.8348	-0.38703	0.00404346	0.0263861	425	149	300	146.226
Map2k1	chr9:64033599-64101412	51.9377	39.8508	-0.382172	0.00696363	0.0404369	136	107	94.3396	83.0189
Uqcrc1	chr9:108838660-108851686	216.945	167.619	-0.372147	0.00306442	0.0212188	543	315	469.811	239.623
Sidt2	chr9:45745957-45763332	34.9587	44.3931	0.344685	0.00717675	0.0414198	379	201	456.604	344.34
Stag1	chr9:100544041-100858963	16.6781	21.4164	0.360758	0.00738231	0.0423903	103	65	126.415	96.2264
Dag1	chr9:108108288-108166067	104.259	136.173	0.385263	0.00276187	0.0197388	492	209	664.151	287.736
Spg21	chr9:65308743-65336277	33.2183	43.4395	0.38703	0.00515605	0.0321827	290	231	408.491	329.245
Rpl4	chr9:64021193-64026369	282.173	370.398	0.392495	0.00191651	0.0147579	792	565	1034.91	866.038
Epm2aip1	chr9:111174348-111181595	13.4871	18.0268	0.418568	0.00192072	0.0147803	284	185	411.321	317.925
Kank2	chr9:21571216-21602990	24.57	32.9652	0.424049	0.00120465	0.0102359	301	353	438.679	534.906
Anln	chr9:22135657-22193650	25.5147	34.5561	0.43761	0.00066501	0.0064002	369	223	508.491	366.981
Zwilch	chr9:63964953-64020738	13.8763	19.0006	0.45342	0.00838692	0.0467383	116	54.5128	167.637	78.2578
Qars	chr9:108410335-108418272	40.3931	55.6016	0.461018	0.000760909	0.00707539	151	129	207.547	188.679
Tspan3	chr9:55983690-56008877	161.549	222.574	0.462317	0.000209698	0.00246058	601	362	885.849	554.717
Vps26b	chr9:26807261-26837679	11.1095	15.6222	0.491796	0.000941001	0.00839804	192.192	152.782	321.861	245.816
Tipin	chr9:64129413-64152599	30.8609	43.4957	0.495091	0.00540358	0.033324	50	67	49.0566	86.7925
Arpp19	chr9:74885420-74908120	31.5721	44.6291	0.499335	0.0035808	0.0240165	197	115	306.604	209.434
Ift46	chr9:44581091-44600797	11.9159	16.8734	0.501857	0.00270574	0.0193621	63	68	117.925	88.6792
Kdelc2	chr9:53192127-53209972	11.2439	16.0826	0.516351	0.00179846	0.0139723	91	100	174.528	118.868
Dnmt1	chr9:20711649-20764332	29.8543	42.7957	0.519526	0.000319776	0.00346858	278	185	408.491	266.981
Ryk	chr9:102737249-102810637	37.6765	54.3357	0.528237	0.000495257	0.0050078	257	130	394.34	184.906
Crtap	chr9:114277441-114299830	36.1174	52.5592	0.54125	0.000316476	0.00343936	132	69	201.888	122.642
[truncated: 84 more rows]
