# Supplementary material for: The lncRNA Firre anchors the inactive X chromosome to the nucleolus by binding CTCF and maintains H3K27me3 methylation
Source: Genome Biol. 2015 Mar 12;16(1):52. doi: 10.1186/s13059-015-0618-0 (PMC4391730; doi:10.1186/s13059-015-0618-0)
Supplement: Additional file 8: Table S3. — Functional analysis of genes significantly misregulated upon Firre knockdown in Patski cells. [file 13059_2015_618_MOESM8_ESM.xls]

## Sheet: Table S3
Table S3. Functional analysis of genes significantly misregulated upon Firre knockdown in Patski cells
828 upregulated genes
Term	Count	P-Value
phosphoprotein	450	7.8e-42
cell cycle	95	2.4e-39
nucleus	310	7.3e-35
mitosis	58	2.3e-34
cell division	66	1.8e-32
dna replication	31	4e-20
kinetochore	26	7.7e-19
acetylation	165	2.3e-11
dna-binding	112	1.3e-10
centromere	15	5e-10
Chromosome partition	13	3.5e-09
atp-binding	100	6.1e-09
cytoplasm	189	2.4e-08
coiled coil	120	1e-07
nucleotide-binding	113	2.7e-07
chromosomal protein	22	3.2e-07
ubl conjugation	46	7.3e-06
microtubule	26	9.2e-06
DNA damage	24	9.6e-06
cytoskeleton	49	1.1e-05
transcription regulation	98	7.3e-05
zinc-finger	80	8.8e-05
Transcription	108	0.00013
dna repair	20	0.00016
translation regulation	11	0.00031
ATP	17	0.00075
dna condensation	5	0.00086
cyclin	9	0.00089
zinc	109	0.00091
metal-binding	147	0.00094
kinase	48	0.0019
phosphotransferase	14	0.0025
rna-binding	35	0.0034
nucleotidyltransferase	10	0.0035
serine/threonine-protein kinase	29	0.0043
alternative splicing	222	0.0073
magnesium	29	0.0082
bromodomain	6	0.014
motor protein	12	0.016
transferase	76	0.019
rna-mediated gene silencing	5	0.02
activator	31	0.028
Apoptosis	23	0.033
helicase	11	0.033
tumor suppressor	9	0.034
mrna splicing	15	0.035
protein kinase	3	0.043
chromosomal rearrangement	3	0.043
repressor	25	0.049
cell cycle control	4	0.052
mrna processing	17	0.053
dna-directed dna polymerase	4	0.058
zinc finger	7	0.062
GTPase activation	11	0.067
chromatin regulator	14	0.069
extracellular matrix	15	0.073
Primosome	2	0.084
exonuclease	5	0.084
nonsense-mediated mrna decay	4	0.089
neurogenesis	11	0.089
manganese	11	0.093
1251 downregulated genes
Term	Count	P-Value
endoplasmic reticulum	107	1.1e-17
phosphoprotein	546	2.3e-17
transit peptide	80	1e-15
atp-binding	158	4.8e-15
acetylation	242	2.6e-14
mitochondrion	109	1.1e-13
nucleotide-binding	182	2.5e-13
membrane	468	2.4e-12
FAD	30	4.2e-11
Flavoprotein	29	5.2e-11
lipid synthesis	27	5.8e-10
Aminoacyl-tRNA synthetase	17	8.7e-10
oxidoreductase	76	4.8e-09
ligase	48	6.1e-09
transferase	145	8.6e-09
transport	159	1.5e-08
protein biosynthesis	29	7.3e-08
sterol biosynthesis	12	9.8e-08
Steroid biosynthesis	15	1.1e-07
cytoplasm	262	4.3e-07
angiogenesis	17	1.5e-06
nad	28	1.3e-05
electron transport	19	7.4e-05
Cholesterol biosynthesis	8	8.3e-05
fatty acid metabolism	14	0.00013
Fatty acid biosynthesis	12	0.00014
lipid metabolism	21	0.00052
kinase	69	0.00081
nadp	21	0.0009
tricarboxylic acid cycle	7	0.00098
amino-acid transport	9	0.001
Acyltransferase	22	0.0011
alternative initiation	11	0.0012
glycolysis	10	0.0013
magnesium	43	0.0018
mitochondrion inner membrane	24	0.0019
one-carbon metabolism	6	0.002
golgi apparatus	54	0.0031
growth factor	18	0.0037
hydrolase	124	0.0041
Apoptosis	36	0.0044
Symport	16	0.0047
thiol protease	17	0.0053
metalloprotease	19	0.0068
glycoprotein	268	0.0089
zinc transport	6	0.0099
alternative splicing	327	0.01
serine/threonine-protein kinase	38	0.011
unfolded protein response	6	0.012
phosphate transport	3	0.012
Signal-anchor	39	0.015
phospholipid biosynthesis	8	0.018
selenocysteine	6	0.021
gluconeogenesis	5	0.022
actin-binding	24	0.023
nitration	7	0.024
mitogen	7	0.024
Initiation factor	9	0.025
differentiation	42	0.026
allosteric enzyme	7	0.027
polymorphism	21	0.031
multifunctional enzyme	9	0.034
Protease	45	0.034
calmodulin-binding	13	0.036
lipoyl	3	0.037
biotin	3	0.037
ATP	17	0.037
selenium	6	0.038
antiport	6	0.038
iron transport	5	0.038
trna-binding	4	0.039
protein transport	41	0.04
pyridoxal phosphate	9	0.04
amino-acid biosynthesis	5	0.044
host-virus interaction	4	0.048
lysosome	16	0.049
manganese	16	0.051
protein degradation	3	0.053
motor protein	14	0.058
microsome	12	0.061
glycosyltransferase	20	0.061
Chaperone	16	0.065
coenzyme A	4	0.07
stress response	7	0.07
er-golgi transport	10	0.071
Endocytosis	11	0.081
leucine zipper	4	0.082
egf-like domain	21	0.089
neurotransmitter transport	6	0.09
isopeptide bond	25	0.095
Misregulated genes upon Firre knockdown in Patski cells listed in Table S2 were analyzed by GO DAVID. Functional category by SP-PIR-KEYWORDS was used. Functional annotation terms significantly enriched in up- or down-regulated genes are listed. In each term, number of up- or down-regulated genes and a modified Fisher exact P-value are shown. The default P-value cutoff is 0.1. Upregulated genes ar…
