# Supplementary material for: The lncRNA Firre anchors the inactive X chromosome to the nucleolus by binding CTCF and maintains H3K27me3 methylation
Source: Genome Biol. 2015 Mar 12;16(1):52. doi: 10.1186/s13059-015-0618-0 (PMC4391730; doi:10.1186/s13059-015-0618-0)
Supplement: Additional file 9: Table S4. — Expression changes for genes involved in heterochromatin and gene silencing between Firre knockdown and control Patski cells. [file 13059_2015_618_MOESM9_ESM.xls]

## Sheet: Table S4
Table S4. Expression changes of genes involved in heterochromatin and gene silencing between Firre knockdown and control Patski cells
Family/function	Gene	Coordinates	Expression (RPKM)		log2(fold_change)	p_value	q_value	significant
			Control	KD
PRC2	Eed	chr7:97103163-97129486	24.8678	24.4559	-0.0240979	0.883767	0.949076	no
	Ezh1	chr11:101052428-101087764	14.7139	16.8867	0.1987	0.188676	0.412729	no
	Ezh2	chr6:47480272-47545029	45.4898	47.9389	0.0756547	0.56374	0.769508	no
	Suz12	chr11:79806607-79847625	36.1277	25.7588	-0.488043	0.000213724	0.00249748	yes
	Rbbp4	chr4:128964864-129012614	51.7564	64.2019	0.310879	0.01325	0.0656993	no
	Rbbp7	chrX:159198303-159267331	86.9609	78.3953	-0.149601	0.244465	0.483575	no
PRC1	Bmi1	chr2:18598644-18608256	19.014	25.3561	0.415272	0.00433773	0.02781	yes
	Cbx2	chr11:118884342-118892584	5.36081	6.40643	0.25707	0.243745	0.482847	no
	Cbx4	chr11:118938884-118947551	7.36195	6.55098	-0.168379	0.349828	0.594854	no
	Cbx6	chr15:79616780-79664763	27.554	43.0003	0.642085	1.17559e-06	2.92221e-05	yes
	Cbx7	chr15:79746236-79763076	0.82447	1.03969	0.334609	0.528888	0.745641	no
	Cbx8	chr11:118899749-118902227	8.84245	7.28153	-0.280204	0.355213	0.600067	no
	Ring1	chr17:34157736-34161625	8.83684	11.1649	0.337361	0.147977	0.355968	no
	Rnf2	chr1:153316535-153347953	12.0161	21.7096	0.853362	3.70787e-07	1.08601e-05	yes
Heterochromatin regulation	Cbx1	chr11:96650449-96669954	47.6055	63.6714	0.419517	0.00679882	0.0396219	yes
	Cbx3	chr6:51420614-51433703	1.9011	2.62828	0.467288	0.307681	0.554462	no
	Cbx5	chr15:103021976-103070247	51.4535	49.7243	-0.049316	0.700585	0.854872	no
	Suv39h1	chrX:7626296-7651886	7.91041	18.0375	1.18917	1.17726e-09	6.67214e-08	yes
	Suv39h2	chr2:3341402-3392258	3.25745	3.12316	-0.0607336	0.798322	0.907318	no
	Suv420h1	chr19:3767420-3818303	15.6855	16.5672	0.0789018	0.645659	0.822123	no
	Suv420h2	chr7:4691728-4699116	27.8117	35.5246	0.353126	0.0646981	0.205363	no
	Ehmt2	chr17:35035443-35050992	56.8947	65.4912	0.203005	0.188687	0.412729	no
DNA methylation	Dnmt1	chr9:20711649-20764332	29.8543	42.7957	0.519526	0.000319776	0.00346858	yes
	Dnmt3a	chr12:3806979-3914443	12.2744	19.1367	0.640688	0.0117039	0.0598391	no
	Dnmt3b	chr2:153475189-153513466	1.36591	2.04122	0.579573	0.166045	0.382655	no
Expression fold changes for genes involved in heterochromatin and gene silencing measured by mRNA-seq performed for two biological replicates of control and knockdown Patski cells. Same RNA-seq dataset and analysis as in Table S2. Genes with significant expression decrease or increase (<0.05 q-value) are shown in blue or red, respectively. Suz12, which encodes the core subunit of PRC2 (polycomb c…
