# Supplementary material for: The lncRNA Firre anchors the inactive X chromosome to the nucleolus by binding CTCF and maintains H3K27me3 methylation
Source: Genome Biol. 2015 Mar 12;16(1):52. doi: 10.1186/s13059-015-0618-0 (PMC4391730; doi:10.1186/s13059-015-0618-0)
Supplement: Additional file 10: Table S5. — Number of alleles with expression changes between control and Firre knockdown Patski cells. [file 13059_2015_618_MOESM10_ESM.xls]

## Sheet: Table S5
Table S5. Number of alleles with expression changes between control and Firre knockdown Patski cells.
	Number of alleles with increased expresion (gaining >5 SNP-read counts upon knockdown)
	BL6_allele	spretus_allele
A genes	4450 (32.3%)	4519 (32.8%)
X genes	27 (6.3%)	153 (35.3%)
	Number of alleles with decreased expression (losing >5 SNP-read counts upon knockdwon)
	BL6_allele	spretus_allele
A genes	3274 (23.8%)	3346 (24.3%)
X genes	28 (6.5%)	116 (26.7%)
Number of autosomal and X-linked alleles with SNP read count changes measured by allele-specific mRNA-seq analysis for two biological replicates of control (scramble si&shRNA) and knockdown (Firre si&shRNA) Patski cells. Same analysis as in Table S2. A total of 434 X-linked and 13778 autosomal genes with at least 1 SNP-read count in control or knockdown were included for this comparison. See also…
