# Supplementary material for: The lncRNA Firre anchors the inactive X chromosome to the nucleolus by binding CTCF and maintains H3K27me3 methylation
Source: Genome Biol. 2015 Mar 12;16(1):52. doi: 10.1186/s13059-015-0618-0 (PMC4391730; doi:10.1186/s13059-015-0618-0)
Supplement: Additional file 11: Table S6. — Expression changes for genes with ≥5 SRPM on the Xi after Firre knockdown in Patski cells. [file 13059_2015_618_MOESM11_ESM.xls]

## Sheet: Table S6
Table S6. Expression changes for genes with ³5 SRPM on the Xi (subset 1) after Firre knockdown in Patski cells.
Gene symbol	Coordinates	Expression (RPKM)		Log2 (fold _change)	p_value	q_value	SNP-read counts
							Control		KD
		Control	KD				BL6	spretus	BL6	spretus
Xist	chrX:100626854-100680296	61.0526	66.2745	0.118402	0.445026	0.679468	4762.5	10	5326.89	10.3774
Rlim	chrX:101152505-101176623	28.1446	13.0669	-1.10694	0	0	91	817	46.2264	425.472
Abcb7	chrX:101475903-101609185	22.0026	18.6355	-0.239616	0.0744439	0.226651	51	380	62.2642	335.849
2610029G23Rik	chrX:102275113-102280525	15.9045	14.5857	-0.124887	0.479251	0.707216	29	59	27.3585	37.7358
Magt1	chrX:103163423-103207238	38.6799	33.3406	-0.214301	0.117072	0.307107	104	651	60.3774	550.943
Sh3bgrl	chrX:106290745-106357806	48.5389	54.8483	0.176307	0.176679	0.397362	70	590	78.3019	690.566
Bcor	chrX:11613863-11737481	10.0736	12.3069	0.288885	0.060609	0.196962	14	134	23.5849	183.019
1810030O07Rik	chrX:12232009-12250672	18.289	17.0499	-0.101217	0.550289	0.759981	62	233	72.6415	212.264
Ddx3x	chrX:12858147-12871109	110.133	110.892	0.00990599	0.938707	0.974016	138	422	129.245	540.566
Pcdh19	chrX:130117399-130241801	2.44438	3.12749	0.355539	0.149195	0.357504	13	50.9899	17.9245	74.5158
Cstf2	chrX:130593887-130621360	16.6578	17.6799	0.0859116	0.558397	0.765534	29	305	25.4717	354.717
Gla	chrX:131122707-131135544	12.7534	8.39016	-0.60411	0.00167148	0.0131571	10	206	12.2642	133.962
Bhlhb9	chrX:132420389-132425620	27.4421	32.7371	0.254536	0.076466	0.230646	25	194	32.0755	253.774
Tbc1d8b	chrX:136219534-136288757	9.7152	5.09562	-0.930987	9.31771e-08	3.30051e-06	14	148	9.43396	86.7925
Mid2	chrX:137212566-137302254	10.6022	6.93895	-0.611579	0.000169276	0.00205603	16	113	12.2642	89.6226
Col4a5	chrX:137909961-138123778	66.5324	60.9254	-0.127013	0.426949	0.664305	107	845	98.1132	750.943
Amot	chrX:141880966-141921589	48.7723	44.4059	-0.13531	0.280667	0.525585	76	803	59.434	788.679
Gnl3l	chrX:147417675-147451865	24.7888	23.7468	-0.0619586	0.690016	0.84744	74	332	75.4717	408.491
Phf8	chrX:147955214-148068400	6.21253	7.27719	0.228201	0.198946	0.425643	10	82	20.7547	83.9623
Huwe1	chrX:148237824-148369961	48.6687	42.6889	-0.189133	0.167705	0.384883	28	1018	16.9811	953.774
Hsd17b10	chrX:148436438-148438985	96.8181	86.4025	-0.164203	0.274452	0.518929	59	52	41.5094	39.6226
Iqsec2	chrX:148578810-148659779	4.69036	4.87883	0.056834	0.835851	0.926686	9	16	13.2075	23.5849
Kdm5c	chrX:148667772-148708897	33.4512	33.8309	0.0162859	0.897017	0.954008	159	450	186.792	455.66
Rbbp7	chrX:159198303-159267331	86.9609	78.3953	-0.149601	0.244465	0.483575	45	35	37.7358	25.4717
Ctps2	chrX:159339491-159472473	10.2564	11.1705	0.123177	0.561729	0.767873	41	118	36.7925	172.642
Car5b	chrX:160414753-160465942	7.22728	6.22878	-0.214503	0.317824	0.563689	35	97	19.8113	100.943
Ofd1	chrX:162827964-162878636	10.9685	12.5434	0.193564	0.229025	0.465484	8	150	13.2075	158.491
Mid1	chrX:166123178-166365601	19.5969	16.6644	-0.233858	0.524821	0.742122	10	27	20.7547	20.7547
Kdm6a	chrX:17739792-17856484	18.9636	19.6557	0.0517151	0.706794	0.858024	31	70	33.0189	78.3019
Il13ra1	chrX:33652133-33711256	34.6224	24.6048	-0.492762	0.000324847	0.00352021	42	359	31.1321	267.925
C330007P06Rik	chrX:34388538-34404241	4.4435	4.56269	0.038189	0.8822	0.947932	16	47	14.1509	51.8868
Zbtb33	chrX:35542969-35550223	13.482	14.0799	0.0625999	0.666327	0.835123	14	296	16.0377	342.453
Lamp2	chrX:35758240-35809632	183.452	175.578	-0.0632853	0.706306	0.858024	25	1564	23.5849	1544.34
Zfp280c	chrX:45894802-45947629	9.00632	9.72448	0.110684	0.600924	0.795464	29	77	32.0755	101.887
Hs6st2	chrX:48740388-49034779	76.8905	67.1254	-0.195948	0.179563	0.400895	134	863	123.585	781.132
Htatsf1	chrX:54306746-54320359	24.853	26.0301	0.0667597	0.649409	0.824647	19	92	37.7358	102.83
Shroom4	chrX:5977262-6210835	14.0682	8.17493	-0.783161	3.1798e-06	7.05019e-05	42	183	0.943396	146.226
Fmr1	chrX:65931729-65971136	28.3423	30.1478	0.0890962	0.500707	0.722628	53	165	57.5472	158.491
Ids	chrX:67596244-67618260	13.6082	13.316	-0.03132	0.834977	0.926144	19	230	13.2075	247.17
Slc6a8	chrX:70918471-70927839	82.7596	66.6733	-0.311819	0.04771	0.166868	131	572	132.075	504.717
Idh3g	chrX:71024301-71032236	137.475	101.763	-0.433961	0.000978031	0.00860045	143	283	104.717	201.887
Hcfc1	chrX:71188133-71211654	32.1386	33.7286	0.0696686	0.576895	0.779114	13	455	20.7547	530.189
Irak1	chrX:71259252-71269275	18.4173	28.6003	0.634972	0.000187847	0.00223661	32	288	58.4906	482.075
Mecp2	chrX:71272160-71330975	13.0996	17.2174	0.394336	0.018943	0.0865106	12	321	18.8679	466.038
Flna	chrX:71468799-71491873	140.326	126.423	-0.150522	0.314848	0.560252	108	2061	138.679	1974.53
Emd	chrX:71500177-71503086	32.0704	40.3322	0.330689	0.0562133	0.18724	10	82	15.0943	119.811
Taz	chrX:71528035-71535490	23.5207	23.472	-0.00299054	0.989407	0.995732	21	98	10.3774	109.434
Atp6ap1	chrX:71542435-71550060	109.737	89.4641	-0.294675	0.0198644	0.089386	38	822	19.8113	698.113
Gdi1	chrX:71550350-71557206	84.8016	69.496	-0.287162	0.0236065	0.101471	20	583	16.0377	557.547
Fam50a	chrX:71558371-71565488	61.8356	64.7308	0.0660162	0.649402	0.824647	65	42	66.9811	52.8302
Ubl4	chrX:71611056-71613887	22.7646	28.196	0.308699	0.0505498	0.174137	11	113	19.8113	133.019
G6pdx	chrX:71638629-71699117	15.9711	14.4546	-0.143936	0.541953	0.754969	31.0001	114	28.302	94.3396
Ikbkg	chrX:71638629-71699117	10.6597	12.6794	0.250319	0.161721	0.377295	35.9999	325	45.2829	387.736
Fundc2	chrX:72627737-72642497	37.2079	25.3906	-0.551313	7.47854e-05	0.00104396	26	200	16.0377	67.9245
Vbp1	chrX:72759635-72780285	44.8651	44.8012	-0.0020548	0.989171	0.995732	9	117	15.0943	130.189
Pls3	chrX:73030992-73120509	29.8233	29.6557	-0.00813062	0.964353	0.985125	28	238	26.4151	216.981
Hdac6	chrX:7507247-7525015	52.2574	43.8333	-0.253608	0.0665825	0.209269	191	756	179.245	666.981
Wdr13	chrX:7700426-7709984	22.5469	22.751	0.0130001	0.940756	0.974523	39	430	43.3962	437.736
Ebp	chrX:7762456-7770638	15.3445	16.588	0.11242	0.584018	0.785004	17	119	16.9811	122.642
Gyk	chrX:82947275-83022158	7.01012	6.6004	-0.0868861	0.746327	0.879666	15	121	16.9811	95.283
Pdk3	chrX:91009954-91077434	17.6399	16.4827	-0.0978929	0.602944	0.796852	19	49	16.0377	63.2075
Maged1	chrX:91780812-91787413	80.3371	116.953	0.541792	1.50868e-05	0.000266368	21	377	26.4151	612.264
Dynlt3	chrX:9231395-9240109	42.7573	13.7107	-1.64087	0	0	164	390	58.4906	131.132
Msn	chrX:93291383-93363892	154.038	160.067	0.0553815	0.673676	0.83941	307	1452	333.962	1733.02
Yipf6	chrX:96133119-96144359	13.0557	8.00194	-0.70626	1.15971e-05	0.000212021	64	248	31.1321	183.962
Efnb1	chrX:96331468-96344330	24.6591	29.0958	0.238689	0.093773	0.266863	17	248	16.9811	327.358
Pja1	chrX:96661072-96666074	40.4785	39.8326	-0.023208	0.888537	0.951177	25	171	28.3019	176.415
Pdzd11	chrX:97818244-97821246	44.3032	44.4654	0.00527107	0.976344	0.989738	44	109	28.3019	88.6792
Dlg3	chrX:97963061-98013749	10.2394	12.3075	0.265407	0.153102	0.36397	19	49	22.6415	70.7547
Snx12	chrX:98293124-98417902	41.4462	50.1142	0.273979	0.305368	0.552029	25	178	15.0943	171.698
Zmym3	chrX:98599722-98616024	14.4254	18.922	0.391459	0.143346	0.349653	13	137	16.9811	195.283
Eif2s3x	chrX:91434047-91457990	1.7093	2.32347	0.442873	0.209973	0.440749	287	537	488.679	751.887
X-linked genes with no less than 5 SNP-reads per 10M mapped reads (SRPM) from the Xi in control, Firre knockdown, or both were included in this subset (1). Expression changes were measured by allele-specific mRNA-seq analysis for two biological replicates for control (scramble si&shRNA) and knockdown (Firre si&shRNA) Patski cells. Same analysis as in Table S2. See also Fig. 7C,D. Genes that faile…
