# Supplementary material for: The lncRNA Firre anchors the inactive X chromosome to the nucleolus by binding CTCF and maintains H3K27me3 methylation
Source: Genome Biol. 2015 Mar 12;16(1):52. doi: 10.1186/s13059-015-0618-0 (PMC4391730; doi:10.1186/s13059-015-0618-0)
Supplement: Additional file 12: Table S7. — Expression changes for escape genes after Firre knockdown in Patski cells. [file 13059_2015_618_MOESM12_ESM.xls]

## Sheet: Table S7
Table S7. Expression changes of known escape genes after Firre knockdown in Patski cells.
Gene symbol	Coordinates	Expression (RPKM)		Log2 (fold_ change)	p_value	q_value	SNP-read counts
							Control			KD
		Control	KD				BL6	spretus	Xi/Xa	BL6	spretus	Xi/Xa
Xist	chrX:100626854-100680296	61.0526	66.2745	0.118402	0.445026	0.679468	4762.5	10	476.25	5326.89	10.3774	513.318
Mid1	chrX:166123178-166365601	19.5969	16.6644	-0.233858	0.524821	0.742122	10	27	0.37037	20.7547	20.7547	1
Firre	chrX:47890550-47988498	1.38122	0.262175	-2.39734	0.000870752	0.0079023	30	187	0.160428	14.1509	74.5283	0.189873
Kdm6a	chrX:17739792-17856484	18.9636	19.6557	0.0517151	0.706794	0.858024	31	70	0.442857	33.0189	78.3019	0.421687
Pbdc1	chrX:102275113-102280525	15.9045	14.5857	-0.124887	0.479251	0.707216	29	59	0.491525	27.3585	37.7358	0.725
Eif2s3x	chrX:91434047-91457990	1.7093	2.32347	0.442873	0.209973	0.440749	287	537	0.534451	488.679	751.887	0.649937
Ddx3x	chrX:12858147-12871109	110.133	110.892	0.00990599	0.938707	0.974016	138	422	0.327014	129.245	540.566	0.239092
Shroom4	chrX:5977262-6210835	14.0682	8.17493	-0.783161	3.1798e-06	7.05019e-05	42	183	0.229508	0.943396	146.226	0.00645161
Kdm5c	chrX:148667772-148708897	33.4512	33.8309	0.0162859	0.897017	0.954008	159	450	0.353333	186.792	455.66	0.409938
Car5b	chrX:160414753-160465942	7.22728	6.22878	-0.214503	0.317824	0.563689	35	97	0.360825	19.8113	100.943	0.196262
1810030O07Rik	chrX:12232009-12250672	18.289	17.0499	-0.101217	0.550289	0.759981	62	233	0.266094	72.6415	212.264	0.342222
Expression changes of eleven genes that escape XCI (Yang et al., 2010) measured by mRNA-seq analysis from two biological replicates to compare expression between control (scramble si&shRNA) and knockdown (Firre si&shRNA) Patski cells. Same analysis as in Table S2. Two genes including the RNAi target gene and Shroom4 showed significant expression downregulation (blue). The rest of escape genes did…
