# Supplementary material for: The lncRNA Firre anchors the inactive X chromosome to the nucleolus by binding CTCF and maintains H3K27me3 methylation
Source: Genome Biol. 2015 Mar 12;16(1):52. doi: 10.1186/s13059-015-0618-0 (PMC4391730; doi:10.1186/s13059-015-0618-0)
Supplement: Additional file 14: Table S8. — Sequences of primers. [file 13059_2015_618_MOESM14_ESM.xls]

## Sheet: Table S8
Table S8. Sequences of primers
Primer ID	Sequence
4933407K13Rik_F	TTGGAAAAGAACGGATACGG
4933407K13Rik_R	TACTGAACGGACTGCTGGTG
Firre_F	ACCAGGTACCGTGAGCAATC
Firre_R	TTCCTCATTCCCCTTCTCCT
Ctcf_F	GTGGCAGAGCATTCAGAACA
Ctcf_R	AACTGCACAAACTGCACTGG
Xist_F	TGCCCTTTCTCAATTCCATC
Xist_R	GGCCTGCTTTTGCTATTCAG
Atp7a_F	GCGGGCAAACGTGTAGCAAT
Atp7a_R	AACCCAGCCTTGGAGAATTT
Pgk1_F	CAAGGCTTTGGAGAGTCCAG
Pgk1_R	GCTTTCACCACCTCATCCAT
Iqsec2_F	CTTTGGCTTCAGGAACTTGC
Iqsec2_R	GGTCCTCTGGGAGTCTTTCC
Kdm6a_F	TGGCCCAACCTTGAAGATCT
Kdm6a_R	CCAGGAAAGATGAACCATGG
Shroom4_F	ACCATGTGACCTCCACTTCC
Shroom4_R	AACCTTTGTCATGGGCTTTG
Kdm5c_F	GAGGCCCAGACAAGAGTGAAA
Kdm5c_R	TTGGGAATCTTTAAGGATGAGCC
Eif2s3x_F	CACCTGGCTGCCATAGAAAT
Eif2s3x_R	CTTCTGCTACGGTTCCTTGC
Magee1_F	CCACAGAAAGGAGCCAGAAG
Magee1_R	AAGGCCTCGATGACACAATC
Suv39h1_F	AAAGGTTGCAGTGTGTGCTG
Suv39h1_F	TCCTGCTCACGGATCTTCTT
Nanog_F	AGGGTCTGCTACTGAGATGCTCTG
Nanog_R	CAACCACTGGTTTTTCTGCCACCG
G6pdx_F	AGTGGGTGAACCCTCACAAG
G6pdx_R	AGCTGGGTTTACTGGTGGTG
b-actin_F	GCTCTTTTCCAGCCTTCCTT
b-actin_R	CTTCTGCATCCTGTCAGCAA
18S_F	TGAGGCCATGATTAAGAGGG
18S_R	AGTCGGCATCGTTTATGGTC
Sry_F	GTGAGAGGCACAAGTTGGC
Sry_R	CTCTGTGTAGGATCTTCAATC
Firre_ChIP_F	GACAACCATCTTTGGCGTTT
Firre_ChIP_R	TATCTTCCGCCATTGCTAGG
Dxz4_ChIP_F	AACAAAAGCAAGGGGAACCT
Dxz4_ChIP_R	CAGGTCCTGAGCACAGTTCA
